# Supplementary material for: N′-(3-Ethoxy-2-hydroxybenzylidene)­benzenesulfonohydrazide
Source: Acta Crystallogr Sect E Struct Rep Online. 2008 Mar 29;64(Pt 4):o750. doi: 10.1107/S1600536808007988 (PMC2961058; doi:10.1107/S1600536808007988)
Supplement: Supplementary file 1 [file e-64-0o750-sup1.cif]

##############################################################################
###                                                                        ###
###        Electronic paper (Acta Crystallographica Section E)             ###
###                                                                        ###
##############################################################################
#                                                                            #
# This CIF contains the data in a paper accepted for publication in Acta     #
# Crystallographica Section E. It conforms to the requirements of Notes      #
# for Authors for Section E, and has been peer reviewed under the auspices   #
# of the IUCr Commission on Journals.                                        #
#                                                                            #
# Full details of the Crystallographic Information File format               #
# are given in the paper "The Crystallographic Information File (CIF):       #
# a New Standard Archive File for Crystallography" by S. R. Hall, F. H.      #
# Allen and I. D. Brown [Acta Cryst. (1991), A47, 655-685].                  #
#                                                                            #
# The current version of the core CIF dictionary is obtainable from          #
# ftp://ftp.iucr.org/pub/cif_core.dic. The current version number is 2.4.    #
#                                                                            #
# Software is freely available for graphical display of the structure(s) in  #
# this CIF.  For information consult the CIF home page http://www.iucr.org/  #
# cif/home.html                                                              #
#                                                                            #
# This file may be used for bona fide research purposes within the           #
# scientific community so long as proper attribution is given to the journal # 
# article from which it was obtained.                                        #
#                                                                            #
##############################################################################
                                             
data_global
_audit_creation_method     'form.cif (version 2.0)'
_journal_data_validation_number     ?
_journal_date_recd_electronic     2008-03-15
_journal_date_accepted     2008-03-24
_journal_name_full     'Acta Crystallographica, Section E'
_journal_year     2008
_journal_volume     64
_journal_issue      4
_journal_page_first     o750
_journal_page_last     o750
_journal_paper_category     QO
_journal_coeditor_code     HB2710
_publ_contact_author_name     'Prof. Tai xishi'
_publ_contact_author_address
;
      Department of Chemistry and Chemical Engineering,
      Weifang University,
      Weifang 261061,
      People's Republic of China
;
_publ_contact_author_email     'taixishi@lzu.edu.cn'
_publ_contact_author_fax     '(+86)536 8785157'
_publ_contact_author_phone     '(+86)536 8785283'
_publ_section_title
;
N'-(3-Ethoxy-2-hydroxybenzylidene)benzenesulfonohydrazide
;
loop_
    _publ_author_name
    _publ_author_footnote
    _publ_author_address
    'Tai, Xi-Shi' ?
;     Department of Chemistry and Chemical Engineering,
      Weifang University, Weifang 261061,
      People's Republic of China
;
    'Feng, Yi-Min' ?
;     Department of Chemistry and Chemical Engineering,
      Weifang University, Weifang 261061,
      People's Republic of China
;
    'Kong, Fan-Yuan' ?
;     Department of Chemistry and Chemical Engineering,
      Weifang University, Weifang 261061,
      People's Republic of China
;
data_I
_audit_creation_method     SHELXL-97
_chemical_name_systematic
;
N'-(3-Ethoxy-2-hydroxybenzylidene)benzenesulfonohydrazide
;
_chemical_name_common     ?
_chemical_formula_moiety     'C15 H16 N2 O4 S'
_chemical_formula_sum     'C15 H16 N2 O4 S'
_chemical_formula_weight     320.36
_chemical_melting_point     ?
_symmetry_cell_setting     Monoclinic
_symmetry_space_group_name_H-M     'P 21/c'
_symmetry_space_group_name_Hall     '-P 2ybc'
loop_
    _symmetry_equiv_pos_as_xyz
    'x, y, z'
    '-x, y+1/2, -z+1/2'
    '-x, -y, -z'
    'x, -y-1/2, z-1/2'
_cell_length_a     10.3149(10)
_cell_length_b     39.935(3)
_cell_length_c     7.9832(8)
_cell_angle_alpha     90.00
_cell_angle_beta     105.773(2)
_cell_angle_gamma     90.00
_cell_volume     3164.7(5)
_cell_formula_units_Z     8
_cell_measurement_reflns_used     3888
_cell_measurement_theta_min     2.29
_cell_measurement_theta_max     22.39
_cell_measurement_temperature     298(2)
_exptl_crystal_description     block
_exptl_crystal_colour     colourless
_exptl_crystal_size_max     0.48
_exptl_crystal_size_mid     0.45
_exptl_crystal_size_min     0.32
_exptl_crystal_density_diffrn     1.345
_exptl_crystal_density_meas     .
_exptl_crystal_density_method     'not measured'
_exptl_crystal_F_000     1344
_exptl_absorpt_coefficient_mu     0.223
_exptl_absorpt_correction_type     multi-scan
_exptl_absorpt_process_details     '(SADABS; Bruker, 2000)'
_exptl_absorpt_correction_T_min     0.900
_exptl_absorpt_correction_T_max     0.932
_exptl_special_details
;
;
_diffrn_ambient_temperature     298(2)
_diffrn_radiation_type     MoK\a
_diffrn_radiation_wavelength     0.71073
_diffrn_radiation_source     'fine-focus sealed tube'
_diffrn_radiation_monochromator     graphite
_diffrn_measurement_device_type     'Bruker SMART CCD'
_diffrn_measurement_method     \w
_diffrn_detector_area_resol_mean     ?
_diffrn_reflns_number     16316
_diffrn_reflns_av_R_equivalents     0.0472
_diffrn_reflns_av_sigmaI/netI     0.0583
_diffrn_reflns_theta_min     2.04
_diffrn_reflns_theta_max     25.01
_diffrn_reflns_theta_full     25.01
_diffrn_measured_fraction_theta_max     0.997
_diffrn_measured_fraction_theta_full     0.997
_diffrn_reflns_limit_h_min     -10
_diffrn_reflns_limit_h_max     12
_diffrn_reflns_limit_k_min     -47
_diffrn_reflns_limit_k_max     47
_diffrn_reflns_limit_l_min     -8
_diffrn_reflns_limit_l_max     9
_diffrn_standards_number     ?
_diffrn_standards_interval_count     ?
_diffrn_standards_interval_time     ?
_diffrn_standards_decay_%     ?
_refine_special_details
;
Refinement of <i>F</i>^2^ against ALL reflections. The weighted <i>R</i>-factor
<i>wR</i> and goodness of fit <i>S</i> are based on <i>F</i>^2^, conventional
<i>R</i>-factors <i>R</i> are based on <i>F</i>, with <i>F</i> set to zero for
negative <i>F</i>^2^. The threshold expression of <i>F</i>^2^ >
\s(<i>F</i>^2^) is used only for calculating <i>R</i>-factors(gt) <i>etc</i>.
and is not relevant to the choice of reflections for refinement.
<i>R</i>-factors based on <i>F</i>^2^ are statistically about twice as large
as those based on <i>F</i>, and <i>R</i>- factors based on ALL data will be
even larger.
;
_reflns_number_total     5576
_reflns_number_gt     3515
_reflns_threshold_expression     I>2\s(I)
_refine_ls_structure_factor_coef     Fsqd
_refine_ls_matrix_type     full
_refine_ls_R_factor_all     0.1185
_refine_ls_R_factor_gt     0.0738
_refine_ls_wR_factor_gt     0.1397
_refine_ls_wR_factor_ref     0.1604
_refine_ls_goodness_of_fit_ref     1.088
_refine_ls_restrained_S_all     1.088
_refine_ls_number_reflns     5576
_refine_ls_number_parameters     399
_refine_ls_number_restraints     0
_refine_ls_hydrogen_treatment     constr
_refine_ls_weighting_scheme     calc
_refine_ls_weighting_details
         'calc w=1/[\s^2^(Fo^2^)+(0.0121P)^2^+7.6148P] where P=(Fo^2^+2Fc^2^)/3'
_atom_sites_solution_hydrogens     geom
_atom_sites_solution_primary     direct
_atom_sites_solution_secondary     difmap
_refine_ls_shift/su_max     0.000
_refine_ls_shift/su_mean     0.000
_refine_diff_density_max     0.292
_refine_diff_density_min     -0.413
_refine_ls_extinction_method     none
_refine_ls_extinction_coef     ?
loop_
    _atom_type_symbol
    _atom_type_description
    _atom_type_scat_dispersion_real
    _atom_type_scat_dispersion_imag
    _atom_type_scat_source
    'C' 'C' 0.0033 0.0016
                         'International Tables Vol C Tables 4.2.6.8 and 6.1.1.4'
    'H' 'H' 0.0000 0.0000
                         'International Tables Vol C Tables 4.2.6.8 and 6.1.1.4'
    'N' 'N' 0.0061 0.0033
                         'International Tables Vol C Tables 4.2.6.8 and 6.1.1.4'
    'O' 'O' 0.0106 0.0060
                         'International Tables Vol C Tables 4.2.6.8 and 6.1.1.4'
    'S' 'S' 0.1246 0.1234
                         'International Tables Vol C Tables 4.2.6.8 and 6.1.1.4'
_computing_data_collection     'SMART (Bruker, 2000)'
_computing_cell_refinement     'SAINT (Bruker, 2000)'
_computing_data_reduction     'SAINT (Bruker, 2000)'
_computing_structure_solution     'SHELXS97 (Sheldrick, 2008)'
_computing_structure_refinement     'SHELXL97 (Sheldrick, 2008)'
_computing_molecular_graphics     'SHELXTL (Sheldrick, 2008)'
_computing_publication_material     'SHELXTL (Sheldrick, 2008)'
loop_
    _atom_site_type_symbol
    _atom_site_label
    _atom_site_fract_x
    _atom_site_fract_y
    _atom_site_fract_z
    _atom_site_U_iso_or_equiv
    _atom_site_adp_type
    _atom_site_calc_flag
    _atom_site_refinement_flags
    _atom_site_occupancy
    _atom_site_disorder_assembly
    _atom_site_disorder_group
    N N1 0.8862(4) 0.15474(10) 0.5062(5) 0.0505(10) Uani d . 1 . .
    H H1A 0.8190 0.1591 0.4102 0.061 Uiso d R 1 . .
    N N2 0.8858(4) 0.12091(10) 0.5385(5) 0.0457(10) Uani d . 1 . .
    N N3 0.4135(4) 0.16102(10) -0.1714(5) 0.0555(11) Uani d . 1 . .
    H H3 0.3271 0.1542 -0.2033 0.067 Uiso d R 1 . .
    N N4 0.4452(4) 0.16983(10) 0.0019(5) 0.0520(10) Uani d . 1 . .
    O O1 1.0083(3) 0.06423(9) 0.6356(5) 0.0632(10) Uani d . 1 . .
    H H1 1.0025 0.0839 0.6056 0.095 Uiso d R 1 . .
    O O2 0.9949(4) 0.00231(10) 0.7310(5) 0.0795(12) Uani d . 1 . .
    O O3 1.1327(3) 0.16038(9) 0.6246(4) 0.0632(10) Uani d . 1 . .
    O O4 0.9990(4) 0.20311(8) 0.4304(5) 0.0704(11) Uani d . 1 . .
    O O5 0.6248(3) 0.18032(8) 0.2945(4) 0.0590(9) Uani d . 1 . .
    H H5 0.5955 0.1729 0.1956 0.088 Uiso d R 1 . .
    O O6 0.6879(4) 0.20697(10) 0.6006(5) 0.0739(11) Uani d . 1 . .
    O O7 0.6420(3) 0.13862(10) -0.1276(5) 0.0732(11) Uani d . 1 . .
    O O8 0.4647(3) 0.12903(9) -0.4027(4) 0.0628(10) Uani d . 1 . .
    S S1 1.02564(12) 0.16900(3) 0.47484(16) 0.0488(3) Uani d . 1 . .
    S S2 0.50608(12) 0.13114(4) -0.21787(17) 0.0560(4) Uani d . 1 . .
    C C1 0.7737(5) 0.10720(13) 0.5375(6) 0.0490(12) Uani d . 1 . .
    H H1C 0.6947 0.1197 0.5077 0.059 Uiso calc R 1 . .
    C C2 0.7698(5) 0.07232(13) 0.5827(6) 0.0490(12) Uani d . 1 . .
    C C3 0.8843(5) 0.05248(13) 0.6323(6) 0.0524(13) Uani d . 1 . .
    C C4 0.8766(6) 0.01893(14) 0.6801(7) 0.0643(15) Uani d . 1 . .
    C C5 0.7519(7) 0.00549(16) 0.6748(8) 0.084(2) Uani d . 1 . .
    H H5A 0.7448 -0.0169 0.7023 0.100 Uiso calc R 1 . .
    C C6 0.6378(7) 0.02532(17) 0.6289(9) 0.0834(19) Uani d . 1 . .
    H H6 0.5550 0.0162 0.6301 0.100 Uiso calc R 1 . .
    C C7 0.6444(5) 0.05806(15) 0.5819(7) 0.0646(15) Uani d . 1 . .
    H H7 0.5664 0.0709 0.5494 0.078 Uiso calc R 1 . .
    C C8 0.9923(7) -0.03169(15) 0.7840(10) 0.094(2) Uani d . 1 . .
    H H8A 0.9388 -0.0451 0.6888 0.113 Uiso calc R 1 . .
    H H8B 0.9529 -0.0333 0.8811 0.113 Uiso calc R 1 . .
    C C9 1.1336(8) -0.04390(16) 0.8364(10) 0.106(2) Uani d . 1 . .
    H H9A 1.1737 -0.0407 0.7422 0.158 Uiso calc R 1 . .
    H H9B 1.1347 -0.0673 0.8644 0.158 Uiso calc R 1 . .
    H H9C 1.1839 -0.0316 0.9365 0.158 Uiso calc R 1 . .
    C C10 1.0519(4) 0.14629(11) 0.2984(6) 0.0446(11) Uani d . 1 . .
    C C11 0.9513(5) 0.14558(15) 0.1440(7) 0.0672(16) Uani d . 1 . .
    H H11 0.8698 0.1564 0.1344 0.081 Uiso calc R 1 . .
    C C12 0.9733(7) 0.12869(19) 0.0053(8) 0.093(2) Uani d . 1 . .
    H H12 0.9058 0.1279 -0.0991 0.111 Uiso calc R 1 . .
    C C13 1.0929(7) 0.11296(17) 0.0181(8) 0.087(2) Uani d . 1 . .
    H H13 1.1065 0.1014 -0.0770 0.104 Uiso calc R 1 . .
    C C14 1.1931(6) 0.11413(15) 0.1711(8) 0.0729(17) Uani d . 1 . .
    H H14 1.2752 0.1037 0.1791 0.087 Uiso calc R 1 . .
    C C15 1.1724(5) 0.13063(13) 0.3130(7) 0.0567(13) Uani d . 1 . .
    H H15 1.2397 0.1311 0.4177 0.068 Uiso calc R 1 . .
    C C16 0.3577(5) 0.18495(12) 0.0593(7) 0.0536(13) Uani d . 1 . .
    H H16 0.2712 0.1881 -0.0130 0.064 Uiso calc R 1 . .
    C C17 0.3915(5) 0.19724(11) 0.2357(7) 0.0475(12) Uani d . 1 . .
    C C18 0.5232(5) 0.19556(11) 0.3449(6) 0.0487(12) Uani d . 1 . .
    C C19 0.5557(5) 0.20971(12) 0.5107(7) 0.0543(13) Uani d . 1 . .
    C C20 0.4553(6) 0.22539(13) 0.5660(8) 0.0709(16) Uani d . 1 . .
    H H20 0.4764 0.2353 0.6754 0.085 Uiso calc R 1 . .
    C C21 0.3247(6) 0.22661(14) 0.4621(9) 0.0739(17) Uani d . 1 . .
    H H21 0.2576 0.2365 0.5031 0.089 Uiso calc R 1 . .
    C C22 0.2943(5) 0.21326(13) 0.2996(8) 0.0651(16) Uani d . 1 . .
    H H22 0.2064 0.2148 0.2290 0.078 Uiso calc R 1 . .
    C C23 0.7310(7) 0.22377(17) 0.7650(9) 0.094(2) Uani d . 1 . .
    H H23A 0.6864 0.2142 0.8464 0.113 Uiso calc R 1 . .
    H H23B 0.7086 0.2474 0.7510 0.113 Uiso calc R 1 . .
    C C24 0.8777(8) 0.21949(18) 0.8307(9) 0.114(3) Uani d . 1 . .
    H H24A 0.8991 0.1960 0.8392 0.171 Uiso calc R 1 . .
    H H24B 0.9086 0.2296 0.9437 0.171 Uiso calc R 1 . .
    H H24C 0.9211 0.2300 0.7523 0.171 Uiso calc R 1 . .
    C C25 0.4610(5) 0.09376(13) -0.1326(6) 0.0530(13) Uani d . 1 . .
    C C26 0.3513(5) 0.07603(15) -0.2264(8) 0.0721(17) Uani d . 1 . .
    H H26 0.3004 0.0840 -0.3335 0.087 Uiso calc R 1 . .
    C C27 0.3164(6) 0.04625(16) -0.1614(10) 0.0851(19) Uani d . 1 . .
    H H27 0.2428 0.0340 -0.2254 0.102 Uiso calc R 1 . .
    C C28 0.3898(8) 0.03494(18) -0.0040(11) 0.091(2) Uani d . 1 . .
    H H28 0.3668 0.0149 0.0397 0.109 Uiso calc R 1 . .
    C C29 0.4971(9) 0.05293(19) 0.0901(9) 0.098(2) Uani d . 1 . .
    H H29 0.5459 0.0452 0.1989 0.118 Uiso calc R 1 . .
    C C30 0.5346(6) 0.08246(16) 0.0265(8) 0.0758(17) Uani d . 1 . .
    H H30 0.6088 0.0945 0.0908 0.091 Uiso calc R 1 . .
loop_
    _atom_site_aniso_label
    _atom_site_aniso_U_11
    _atom_site_aniso_U_22
    _atom_site_aniso_U_33
    _atom_site_aniso_U_12
    _atom_site_aniso_U_13
    _atom_site_aniso_U_23
    N1 0.034(2) 0.060(3) 0.053(3) 0.0022(18) 0.0051(18) 0.002(2)
    N2 0.042(2) 0.055(3) 0.040(2) -0.0004(18) 0.0097(18) 0.0001(18)
    N3 0.039(2) 0.063(3) 0.057(3) 0.003(2) 0.001(2) 0.000(2)
    N4 0.042(2) 0.056(3) 0.052(3) 0.002(2) 0.003(2) 0.001(2)
    O1 0.046(2) 0.064(2) 0.079(3) -0.0032(17) 0.0152(18) 0.0077(19)
    O2 0.084(3) 0.061(2) 0.094(3) -0.002(2) 0.023(2) 0.012(2)
    O3 0.0392(18) 0.097(3) 0.048(2) -0.0035(18) 0.0020(16) -0.0088(19)
    O4 0.069(2) 0.045(2) 0.100(3) -0.0005(18) 0.029(2) -0.001(2)
    O5 0.051(2) 0.071(2) 0.051(2) 0.0181(17) 0.0067(17) -0.0066(17)
    O6 0.075(3) 0.082(3) 0.057(2) 0.013(2) 0.005(2) -0.020(2)
    O7 0.0317(18) 0.101(3) 0.079(3) -0.0013(19) 0.0015(18) -0.004(2)
    O8 0.054(2) 0.087(3) 0.045(2) 0.0002(19) 0.0093(16) 0.0056(18)
    S1 0.0385(6) 0.0533(8) 0.0516(8) -0.0008(6) 0.0072(6) -0.0018(6)
    S2 0.0374(7) 0.0746(9) 0.0517(8) 0.0028(6) 0.0049(6) 0.0025(7)
    C1 0.037(3) 0.069(3) 0.041(3) 0.003(2) 0.009(2) 0.000(2)
    C2 0.045(3) 0.063(3) 0.039(3) -0.012(2) 0.012(2) -0.007(2)
    C3 0.055(3) 0.062(3) 0.043(3) -0.012(3) 0.018(2) -0.005(2)
    C4 0.073(4) 0.059(4) 0.063(4) -0.008(3) 0.021(3) 0.000(3)
    C5 0.100(5) 0.069(4) 0.092(5) -0.036(4) 0.044(4) -0.010(4)
    C6 0.067(4) 0.094(5) 0.094(5) -0.036(4) 0.030(4) -0.016(4)
    C7 0.055(3) 0.078(4) 0.064(4) -0.017(3) 0.021(3) -0.009(3)
    C8 0.123(6) 0.057(4) 0.113(6) 0.000(4) 0.050(5) 0.006(4)
    C9 0.135(7) 0.071(5) 0.118(6) 0.023(4) 0.045(5) 0.008(4)
    C10 0.041(3) 0.049(3) 0.042(3) -0.004(2) 0.009(2) 0.009(2)
    C11 0.048(3) 0.092(4) 0.056(4) 0.006(3) 0.004(3) 0.000(3)
    C12 0.083(5) 0.140(6) 0.050(4) 0.000(5) 0.010(3) -0.020(4)
    C13 0.092(5) 0.111(6) 0.065(4) -0.007(4) 0.034(4) -0.023(4)
    C14 0.059(4) 0.079(4) 0.086(5) 0.003(3) 0.028(3) -0.008(4)
    C15 0.045(3) 0.070(3) 0.051(3) 0.002(3) 0.008(2) 0.003(3)
    C16 0.039(3) 0.045(3) 0.074(4) 0.003(2) 0.011(3) 0.011(3)
    C17 0.042(3) 0.037(3) 0.066(3) -0.001(2) 0.017(2) 0.004(2)
    C18 0.051(3) 0.040(3) 0.058(3) 0.008(2) 0.019(3) 0.003(2)
    C19 0.054(3) 0.045(3) 0.066(4) 0.001(2) 0.018(3) 0.000(3)
    C20 0.091(5) 0.054(3) 0.078(4) 0.002(3) 0.041(4) -0.011(3)
    C21 0.078(4) 0.056(4) 0.104(5) 0.000(3) 0.052(4) -0.012(3)
    C22 0.048(3) 0.050(3) 0.103(5) -0.001(2) 0.031(3) 0.004(3)
    C23 0.092(5) 0.099(5) 0.082(5) 0.009(4) 0.008(4) -0.036(4)
    C24 0.133(7) 0.104(6) 0.084(5) -0.003(5) -0.007(5) -0.032(4)
    C25 0.042(3) 0.068(3) 0.047(3) 0.017(2) 0.010(2) 0.006(3)
    C26 0.047(3) 0.084(4) 0.081(4) 0.001(3) 0.010(3) 0.023(3)
    C27 0.064(4) 0.079(5) 0.116(6) 0.002(3) 0.030(4) 0.018(4)
    C28 0.104(6) 0.077(5) 0.107(6) 0.024(4) 0.057(5) 0.024(4)
    C29 0.136(7) 0.093(6) 0.063(4) 0.038(5) 0.024(5) 0.024(4)
    C30 0.080(4) 0.077(4) 0.061(4) 0.016(3) 0.002(3) 0.000(3)
_geom_special_details
;
All e.s.d.'s (except the e.s.d. in the dihedral angle between two l.s. planes)
are estimated using the full covariance matrix. The cell e.s.d.'s are taken
into account individually in the estimation of e.s.d.'s in distances, angles
and torsion angles; correlations between e.s.d.'s in cell parameters are only
used when they are defined by crystal symmetry. An approximate (isotropic)
treatment of cell e.s.d.'s is used for estimating e.s.d.'s involving l.s.
planes.
;
loop_
    _geom_bond_atom_site_label_1
    _geom_bond_atom_site_label_2
    _geom_bond_site_symmetry_2
    _geom_bond_distance
    _geom_bond_publ_flag
    N1 N2 . 1.375(5) ?
    N1 S1 . 1.628(4) ?
    N1 H1A . 0.8996 ?
    N2 C1 . 1.278(5) ?
    N3 N4 . 1.378(5) ?
    N3 S2 . 1.633(4) ?
    N3 H3 . 0.8998 ?
    N4 C16 . 1.271(6) ?
    O1 C3 . 1.355(5) ?
    O1 H1 . 0.8187 ?
    O2 C4 . 1.351(6) ?
    O2 C8 . 1.425(6) ?
    O3 S1 . 1.432(3) ?
    O4 S1 . 1.416(3) ?
    O5 C18 . 1.364(5) ?
    O5 H5 . 0.8202 ?
    O6 C19 . 1.362(6) ?
    O6 C23 . 1.433(6) ?
    O7 S2 . 1.423(3) ?
    O8 S2 . 1.422(3) ?
    S1 C10 . 1.757(5) ?
    S2 C25 . 1.755(5) ?
    C1 C2 . 1.442(7) ?
    C1 H1C . 0.9300 ?
    C2 C3 . 1.388(7) ?
    C2 C7 . 1.411(6) ?
    C3 C4 . 1.401(7) ?
    C4 C5 . 1.384(8) ?
    C5 C6 . 1.383(9) ?
    C5 H5A . 0.9300 ?
    C6 C7 . 1.367(8) ?
    C6 H6 . 0.9300 ?
    C7 H7 . 0.9300 ?
    C8 C9 . 1.485(9) ?
    C8 H8A . 0.9700 ?
    C8 H8B . 0.9700 ?
    C9 H9A . 0.9600 ?
    C9 H9B . 0.9600 ?
    C9 H9C . 0.9600 ?
    C10 C15 . 1.368(6) ?
    C10 C11 . 1.379(6) ?
    C11 C12 . 1.367(8) ?
    C11 H11 . 0.9300 ?
    C12 C13 . 1.363(8) ?
    C12 H12 . 0.9300 ?
    C13 C14 . 1.370(8) ?
    C13 H13 . 0.9300 ?
    C14 C15 . 1.376(7) ?
    C14 H14 . 0.9300 ?
    C15 H15 . 0.9300 ?
    C16 C17 . 1.442(7) ?
    C16 H16 . 0.9300 ?
    C17 C22 . 1.398(7) ?
    C17 C18 . 1.402(6) ?
    C18 C19 . 1.394(7) ?
    C19 C20 . 1.381(7) ?
    C20 C21 . 1.378(8) ?
    C20 H20 . 0.9300 ?
    C21 C22 . 1.358(8) ?
    C21 H21 . 0.9300 ?
    C22 H22 . 0.9300 ?
    C23 C24 . 1.470(9) ?
    C23 H23A . 0.9700 ?
    C23 H23B . 0.9700 ?
    C24 H24A . 0.9600 ?
    C24 H24B . 0.9600 ?
    C24 H24C . 0.9600 ?
    C25 C30 . 1.368(7) ?
    C25 C26 . 1.372(7) ?
    C26 C27 . 1.384(8) ?
    C26 H26 . 0.9300 ?
    C27 C28 . 1.356(9) ?
    C27 H27 . 0.9300 ?
    C28 C29 . 1.362(9) ?
    C28 H28 . 0.9300 ?
    C29 C30 . 1.380(9) ?
    C29 H29 . 0.9300 ?
    C30 H30 . 0.9300 ?
loop_
    _geom_angle_atom_site_label_1
    _geom_angle_atom_site_label_2
    _geom_angle_atom_site_label_3
    _geom_angle_site_symmetry_1
    _geom_angle_site_symmetry_3
    _geom_angle
    _geom_angle_publ_flag
    N2 N1 S1 . . 114.8(3) ?
    N2 N1 H1A . . 108.0 ?
    S1 N1 H1A . . 108.0 ?
    C1 N2 N1 . . 118.0(4) ?
    N4 N3 S2 . . 114.9(3) ?
    N4 N3 H3 . . 107.9 ?
    S2 N3 H3 . . 108.1 ?
    C16 N4 N3 . . 119.0(4) ?
    C3 O1 H1 . . 109.4 ?
    C4 O2 C8 . . 118.0(5) ?
    C18 O5 H5 . . 109.5 ?
    C19 O6 C23 . . 117.5(4) ?
    O4 S1 O3 . . 119.6(2) ?
    O4 S1 N1 . . 104.8(2) ?
    O3 S1 N1 . . 107.5(2) ?
    O4 S1 C10 . . 110.9(2) ?
    O3 S1 C10 . . 107.1(2) ?
    N1 S1 C10 . . 106.1(2) ?
    O8 S2 O7 . . 121.0(2) ?
    O8 S2 N3 . . 104.5(2) ?
    O7 S2 N3 . . 106.7(2) ?
    O8 S2 C25 . . 108.4(2) ?
    O7 S2 C25 . . 108.1(2) ?
    N3 S2 C25 . . 107.5(2) ?
    N2 C1 C2 . . 120.0(4) ?
    N2 C1 H1C . . 120.0 ?
    C2 C1 H1C . . 120.0 ?
    C3 C2 C7 . . 118.6(5) ?
    C3 C2 C1 . . 122.9(4) ?
    C7 C2 C1 . . 118.5(5) ?
    O1 C3 C2 . . 122.2(5) ?
    O1 C3 C4 . . 116.7(5) ?
    C2 C3 C4 . . 121.1(5) ?
    O2 C4 C5 . . 125.1(6) ?
    O2 C4 C3 . . 116.0(5) ?
    C5 C4 C3 . . 118.9(6) ?
    C6 C5 C4 . . 120.2(6) ?
    C6 C5 H5A . . 119.9 ?
    C4 C5 H5A . . 119.9 ?
    C7 C6 C5 . . 121.2(6) ?
    C7 C6 H6 . . 119.4 ?
    C5 C6 H6 . . 119.4 ?
    C6 C7 C2 . . 119.9(6) ?
    C6 C7 H7 . . 120.0 ?
    C2 C7 H7 . . 120.0 ?
    O2 C8 C9 . . 107.5(5) ?
    O2 C8 H8A . . 110.2 ?
    C9 C8 H8A . . 110.2 ?
    O2 C8 H8B . . 110.2 ?
    C9 C8 H8B . . 110.2 ?
    H8A C8 H8B . . 108.5 ?
    C8 C9 H9A . . 109.5 ?
    C8 C9 H9B . . 109.5 ?
    H9A C9 H9B . . 109.5 ?
    C8 C9 H9C . . 109.5 ?
    H9A C9 H9C . . 109.5 ?
    H9B C9 H9C . . 109.5 ?
    C15 C10 C11 . . 120.8(5) ?
    C15 C10 S1 . . 120.1(4) ?
    C11 C10 S1 . . 119.0(4) ?
    C12 C11 C10 . . 118.9(5) ?
    C12 C11 H11 . . 120.5 ?
    C10 C11 H11 . . 120.5 ?
    C13 C12 C11 . . 120.9(6) ?
    C13 C12 H12 . . 119.6 ?
    C11 C12 H12 . . 119.6 ?
    C12 C13 C14 . . 119.9(6) ?
    C12 C13 H13 . . 120.0 ?
    C14 C13 H13 . . 120.0 ?
    C13 C14 C15 . . 120.2(6) ?
    C13 C14 H14 . . 119.9 ?
    C15 C14 H14 . . 119.9 ?
    C10 C15 C14 . . 119.3(5) ?
    C10 C15 H15 . . 120.4 ?
    C14 C15 H15 . . 120.4 ?
    N4 C16 C17 . . 120.4(4) ?
    N4 C16 H16 . . 119.8 ?
    C17 C16 H16 . . 119.8 ?
    C22 C17 C18 . . 117.7(5) ?
    C22 C17 C16 . . 120.3(5) ?
    C18 C17 C16 . . 121.8(4) ?
    O5 C18 C19 . . 117.1(4) ?
    O5 C18 C17 . . 122.0(4) ?
    C19 C18 C17 . . 120.9(5) ?
    O6 C19 C20 . . 126.7(5) ?
    O6 C19 C18 . . 114.5(4) ?
    C20 C19 C18 . . 118.7(5) ?
    C21 C20 C19 . . 121.3(6) ?
    C21 C20 H20 . . 119.4 ?
    C19 C20 H20 . . 119.4 ?
    C22 C21 C20 . . 119.7(5) ?
    C22 C21 H21 . . 120.2 ?
    C20 C21 H21 . . 120.2 ?
    C21 C22 C17 . . 121.7(5) ?
    C21 C22 H22 . . 119.1 ?
    C17 C22 H22 . . 119.1 ?
    O6 C23 C24 . . 107.8(5) ?
    O6 C23 H23A . . 110.1 ?
    C24 C23 H23A . . 110.1 ?
    O6 C23 H23B . . 110.1 ?
    C24 C23 H23B . . 110.1 ?
    H23A C23 H23B . . 108.5 ?
    C23 C24 H24A . . 109.5 ?
    C23 C24 H24B . . 109.5 ?
    H24A C24 H24B . . 109.5 ?
    C23 C24 H24C . . 109.5 ?
    H24A C24 H24C . . 109.5 ?
    H24B C24 H24C . . 109.5 ?
    C30 C25 C26 . . 120.3(5) ?
    C30 C25 S2 . . 120.1(4) ?
    C26 C25 S2 . . 119.6(4) ?
    C25 C26 C27 . . 119.9(6) ?
    C25 C26 H26 . . 120.0 ?
    C27 C26 H26 . . 120.0 ?
    C28 C27 C26 . . 119.8(7) ?
    C28 C27 H27 . . 120.1 ?
    C26 C27 H27 . . 120.1 ?
    C27 C28 C29 . . 120.1(7) ?
    C27 C28 H28 . . 120.0 ?
    C29 C28 H28 . . 120.0 ?
    C28 C29 C30 . . 121.0(6) ?
    C28 C29 H29 . . 119.5 ?
    C30 C29 H29 . . 119.5 ?
    C25 C30 C29 . . 118.9(6) ?
    C25 C30 H30 . . 120.6 ?
    C29 C30 H30 . . 120.6 ?
loop_
    _geom_torsion_atom_site_label_1
    _geom_torsion_atom_site_label_2
    _geom_torsion_atom_site_label_3
    _geom_torsion_atom_site_label_4
    _geom_torsion_site_symmetry_1
    _geom_torsion_site_symmetry_2
    _geom_torsion_site_symmetry_3
    _geom_torsion_site_symmetry_4
    _geom_torsion
    _geom_torsion_publ_flag
    S1 N1 N2 C1 . . . . -169.4(3) ?
    S2 N3 N4 C16 . . . . -159.3(4) ?
    N2 N1 S1 O4 . . . . 175.3(3) ?
    N2 N1 S1 O3 . . . . -56.5(4) ?
    N2 N1 S1 C10 . . . . 57.8(4) ?
    N4 N3 S2 O8 . . . . -174.1(3) ?
    N4 N3 S2 O7 . . . . -44.9(4) ?
    N4 N3 S2 C25 . . . . 70.9(4) ?
    N1 N2 C1 C2 . . . . -175.6(4) ?
    N2 C1 C2 C3 . . . . 1.6(7) ?
    N2 C1 C2 C7 . . . . 179.4(4) ?
    C7 C2 C3 O1 . . . . 179.6(4) ?
    C1 C2 C3 O1 . . . . -2.5(7) ?
    C7 C2 C3 C4 . . . . 0.3(7) ?
    C1 C2 C3 C4 . . . . 178.1(5) ?
    C8 O2 C4 C5 . . . . -0.1(9) ?
    C8 O2 C4 C3 . . . . 178.8(5) ?
    O1 C3 C4 O2 . . . . 2.5(7) ?
    C2 C3 C4 O2 . . . . -178.1(5) ?
    O1 C3 C4 C5 . . . . -178.5(5) ?
    C2 C3 C4 C5 . . . . 0.9(8) ?
    O2 C4 C5 C6 . . . . 176.7(6) ?
    C3 C4 C5 C6 . . . . -2.2(9) ?
    C4 C5 C6 C7 . . . . 2.4(10) ?
    C5 C6 C7 C2 . . . . -1.1(9) ?
    C3 C2 C7 C6 . . . . -0.2(8) ?
    C1 C2 C7 C6 . . . . -178.1(5) ?
    C4 O2 C8 C9 . . . . -178.9(5) ?
    O4 S1 C10 C15 . . . . 119.0(4) ?
    O3 S1 C10 C15 . . . . -13.1(5) ?
    N1 S1 C10 C15 . . . . -127.7(4) ?
    O4 S1 C10 C11 . . . . -58.7(5) ?
    O3 S1 C10 C11 . . . . 169.2(4) ?
    N1 S1 C10 C11 . . . . 54.6(5) ?
    C15 C10 C11 C12 . . . . 0.5(8) ?
    S1 C10 C11 C12 . . . . 178.2(5) ?
    C10 C11 C12 C13 . . . . -0.5(10) ?
    C11 C12 C13 C14 . . . . -0.4(11) ?
    C12 C13 C14 C15 . . . . 1.2(10) ?
    C11 C10 C15 C14 . . . . 0.3(8) ?
    S1 C10 C15 C14 . . . . -177.3(4) ?
    C13 C14 C15 C10 . . . . -1.1(9) ?
    N3 N4 C16 C17 . . . . -174.3(4) ?
    N4 C16 C17 C22 . . . . -178.7(4) ?
    N4 C16 C17 C18 . . . . 5.4(7) ?
    C22 C17 C18 O5 . . . . 179.7(4) ?
    C16 C17 C18 O5 . . . . -4.3(7) ?
    C22 C17 C18 C19 . . . . -0.6(7) ?
    C16 C17 C18 C19 . . . . 175.4(4) ?
    C23 O6 C19 C20 . . . . -4.3(8) ?
    C23 O6 C19 C18 . . . . 174.1(5) ?
    O5 C18 C19 O6 . . . . 1.4(6) ?
    C17 C18 C19 O6 . . . . -178.4(4) ?
    O5 C18 C19 C20 . . . . 179.9(4) ?
    C17 C18 C19 C20 . . . . 0.1(7) ?
    O6 C19 C20 C21 . . . . 179.7(5) ?
    C18 C19 C20 C21 . . . . 1.4(8) ?
    C19 C20 C21 C22 . . . . -2.5(9) ?
    C20 C21 C22 C17 . . . . 2.1(8) ?
    C18 C17 C22 C21 . . . . -0.6(7) ?
    C16 C17 C22 C21 . . . . -176.6(5) ?
    C19 O6 C23 C24 . . . . -175.7(5) ?
    O8 S2 C25 C30 . . . . 151.3(4) ?
    O7 S2 C25 C30 . . . . 18.6(5) ?
    N3 S2 C25 C30 . . . . -96.3(4) ?
    O8 S2 C25 C26 . . . . -28.9(5) ?
    O7 S2 C25 C26 . . . . -161.7(4) ?
    N3 S2 C25 C26 . . . . 83.5(5) ?
    C30 C25 C26 C27 . . . . -1.3(8) ?
    S2 C25 C26 C27 . . . . 179.0(5) ?
    C25 C26 C27 C28 . . . . 0.9(9) ?
    C26 C27 C28 C29 . . . . 0.3(10) ?
    C27 C28 C29 C30 . . . . -1.2(11) ?
    C26 C25 C30 C29 . . . . 0.4(8) ?
    S2 C25 C30 C29 . . . . -179.8(5) ?
    C28 C29 C30 C25 . . . . 0.8(10) ?
loop_
    _geom_hbond_atom_site_label_D
    _geom_hbond_atom_site_label_H
    _geom_hbond_atom_site_label_A
    _geom_hbond_site_symmetry_A
    _geom_hbond_distance_DH
    _geom_hbond_distance_HA
    _geom_hbond_distance_DA
    _geom_hbond_angle_DHA
    O1 H1 N2 . 0.82 1.89 2.606(5) 145
    O5 H5 N4 . 0.82 1.87 2.591(5) 146
    N1 H1A O5 . 0.90 2.14 2.948(5) 149
    N3 H3 O3 1_454 0.90 2.11 2.912(5) 147
