# Supplementary material for: N′-(3-Ethoxy-2-hydroxybenzylidene)­benzenesulfonohydrazide
Source: Acta Crystallogr Sect E Struct Rep Online. 2008 Mar 29;64(Pt 4):o750. doi: 10.1107/S1600536808007988 (PMC2961058; doi:10.1107/S1600536808007988)
Supplement: Supplementary file 2 [file e-64-0o750-Isup2.hkl]

# 
# h,k,l, Fc-squared, Fo-squared, sigma(Fo-squared) and status flag 
# 
data_I
_shelx_title ' 080308b                in P21/c' 
_shelx_refln_list_code          4 
_shelx_F_calc_maximum      320.70 
_exptl_crystal_F_000      1344.00 
_reflns_d_resolution_high  0.8406 
 
loop_ 
 _symmetry_equiv_pos_as_xyz 
 'x, y, z' 
 '-x, y+1/2, -z+1/2' 
 '-x, -y, -z' 
 'x, -y-1/2, z-1/2' 
 
_cell_length_a    10.3149 
_cell_length_b    39.9351 
_cell_length_c     7.9832 
_cell_angle_alpha  90.000 
_cell_angle_beta  105.773 
_cell_angle_gamma  90.000 
 
_shelx_F_squared_multiplier     1.000 
 
loop_ 
 _refln_index_h 
 _refln_index_k 
 _refln_index_l 
 _refln_F_squared_calc 
 _refln_F_squared_meas 
 _refln_F_squared_sigma 
 _refln_observed_status 
   1   0   0      773.81      871.47     23.70 o 
   2   0   0    55846.05    53213.61   1173.89 o 
   3   0   0     3979.60     4040.36     97.04 o 
   4   0   0     1423.71     1311.30     39.06 o 
   5   0   0       70.26      104.62     13.63 o 
   6   0   0     6953.16     6898.17    167.98 o 
   7   0   0        0.85       74.66     29.11 o 
   8   0   0     3613.42     3508.44     99.44 o 
   9   0   0      408.97      381.84     33.20 o 
  10   0   0       24.16       -1.48     42.02 o 
  11   0   0        9.99       27.02     33.71 o 
   1   1   0       72.86       69.43      3.02 o 
   2   1   0     1734.47     1607.30     28.86 o 
   3   1   0      560.30      587.25     14.27 o 
   4   1   0      653.65      755.01     18.59 o 
   5   1   0     1009.69      978.96     24.08 o 
   6   1   0      244.14      336.08     14.33 o 
   7   1   0     1504.80     1503.49     36.11 o 
   8   1   0     1206.06     1380.89     36.31 o 
   9   1   0        3.08       31.78     12.61 o 
  10   1   0      119.82      105.17     16.47 o 
  11   1   0        0.76      -18.83     19.26 o 
   1   2   0     6469.21     6763.82    108.46 o 
   2   2   0      199.98      191.35      6.57 o 
   3   2   0      432.21      462.50     12.30 o 
   4   2   0       12.83       16.07      5.00 o 
   5   2   0      456.52      430.77     14.79 o 
   6   2   0       18.20       41.69      8.88 o 
   7   2   0      282.14      325.41     16.46 o 
   8   2   0      253.47      369.05     19.40 o 
   9   2   0      131.63      172.42     17.18 o 
  10   2   0        0.01      -13.92     12.28 o 
  11   2   0        5.68       -8.91     15.79 o 
   1   3   0      505.46      473.10      9.02 o 
   2   3   0       71.84       82.03      5.35 o 
   3   3   0       15.99       13.65      4.46 o 
   4   3   0        3.16       -5.58      4.19 o 
   5   3   0      191.45      191.83     11.09 o 
   6   3   0       93.62      119.89     11.47 o 
   7   3   0      744.62      705.32     22.70 o 
   8   3   0      138.36      190.80     18.75 o 
   9   3   0      125.72      147.37     16.92 o 
  10   3   0       64.69       51.52     19.70 o 
  11   3   0       31.63       18.99     21.31 o 
   0   4   0    19010.62    16497.86    306.93 o 
   1   4   0        8.39        4.38      1.48 o 
   2   4   0    14631.71    14765.97    288.22 o 
   3   4   0    14901.30    14845.78    236.47 o 
   4   4   0        2.26        7.46      5.17 o 
   5   4   0      293.18      277.53     12.42 o 
   6   4   0      313.18      285.07     13.35 o 
   7   4   0     1962.50     1779.97     40.49 o 
   8   4   0      228.36      319.46     20.59 o 
   9   4   0      141.36      181.49     18.21 o 
  10   4   0        1.14       18.43     15.85 o 
  11   4   0      120.92      116.96     58.45 o 
   1   5   0     4201.73     4384.51     73.70 o 
   2   5   0     7306.56     7543.15    121.74 o 
   3   5   0     1168.36     1282.45     31.75 o 
   4   5   0     3089.63     3292.03     58.96 o 
   5   5   0      803.65      830.68     21.82 o 
   6   5   0      103.94      101.57     15.69 o 
   7   5   0       80.73      200.49     14.90 o 
   8   5   0      518.11      443.64     19.76 o 
   9   5   0       63.16      100.66     15.86 o 
  10   5   0      187.61      163.05     22.66 o 
  11   5   0        6.98       29.36     22.88 o 
   0   6   0    24497.07    22471.93    415.79 o 
   1   6   0     6984.15     7042.28    107.15 o 
   2   6   0    13461.92    13515.47    214.75 o 
   3   6   0     3984.34     4178.13     83.74 o 
   4   6   0     1113.04     1181.74     25.87 o 
   5   6   0     1997.61     2073.67     41.85 o 
   6   6   0      157.75      152.00     12.03 o 
   7   6   0      279.83      270.33     16.41 o 
   8   6   0      504.21      488.33     28.20 o 
   9   6   0      137.20      196.20     21.00 o 
  10   6   0        1.77       33.17     18.54 o 
  11   6   0       55.60       60.08     22.53 o 
   1   7   0      145.16      140.06      8.45 o 
   2   7   0      886.61      900.64     16.63 o 
   3   7   0       35.76       63.00      6.34 o 
   4   7   0      860.27      906.74     21.70 o 
   5   7   0     2048.80     2080.69     41.95 o 
   6   7   0      850.17      863.57     23.87 o 
   7   7   0       52.65       87.16     12.03 o 
   8   7   0      915.84      852.77     30.56 o 
   9   7   0      156.02      225.05     23.51 o 
  10   7   0      626.22      563.45     29.77 o 
  11   7   0       43.20       20.10     21.71 o 
   0   8   0      859.08      940.83     21.34 o 
   1   8   0     2992.59     2993.54     58.32 o 
   2   8   0      290.14      234.12      8.84 o 
   3   8   0    13278.41    13238.91    212.22 o 
   4   8   0     1663.25     1684.55     34.20 o 
   5   8   0     3144.24     3100.01     58.27 o 
   6   8   0        0.71       14.86      7.55 o 
   7   8   0     1015.80      889.62     26.15 o 
   8   8   0        1.25       27.84     22.58 o 
   9   8   0      375.35      438.98     40.52 o 
  10   8   0       53.59      131.87     21.19 o 
  11   8   0       85.12      111.42     28.00 o 
   1   9   0      178.23      187.54      8.03 o 
   2   9   0      427.92      307.35      9.53 o 
   3   9   0     1042.78     1012.96     19.58 o 
   4   9   0     2491.43     2585.19     48.73 o 
   5   9   0     1443.54     1648.69     35.48 o 
   6   9   0      147.41      115.20     11.54 o 
   7   9   0      258.51      270.18     16.43 o 
   8   9   0       10.55       17.27     12.96 o 
   9   9   0      272.23      293.35     26.20 o 
  10   9   0        0.17       28.84     20.50 o 
  11   9   0       51.79       52.14     23.84 o 
   0  10   0     1859.82     1592.76     34.46 o 
   1  10   0     2361.05     2394.95     44.63 o 
   2  10   0     3297.49     3250.38     46.05 o 
   3  10   0      534.62      486.92     11.91 o 
   4  10   0     2368.41     2582.88     48.80 o 
   5  10   0      407.07      454.52     16.63 o 
   6  10   0      129.62      116.38     11.57 o 
   7  10   0       39.08       48.42     10.67 o 
   8  10   0       72.47       61.04     19.16 o 
   9  10   0       73.56      131.11     20.60 o 
  10  10   0       13.71      114.02     26.15 o 
  11  10   0      155.63      145.64     29.11 o 
   1  11   0      557.64      588.75     28.23 o 
   2  11   0       12.44        7.43      3.54 o 
   3  11   0     1661.73     1705.06     30.04 o 
   4  11   0      474.54      521.71     13.41 o 
   5  11   0      357.11      461.15     23.51 o 
   6  11   0       97.91       95.12     16.77 o 
   7  11   0      592.33      589.42     21.02 o 
   8  11   0      262.81      215.18     22.09 o 
   9  11   0      376.00      473.40     45.62 o 
  10  11   0      552.95      505.73     35.67 o 
  11  11   0        5.31       15.48     22.25 o 
   0  12   0    14912.76    14102.99    264.32 o 
   1  12   0     3413.42     3134.80     50.08 o 
   2  12   0       86.96       70.51      5.34 o 
   3  12   0     2207.30     2237.72     42.43 o 
   4  12   0        3.20       -5.64      4.28 o 
   5  12   0     5064.90     5188.97     81.84 o 
   6  12   0     1170.51     1249.26     35.64 o 
   7  12   0      774.14      780.50     24.77 o 
   8  12   0        0.60       -3.24     15.01 o 
   9  12   0      342.68      425.83     29.87 o 
  10  12   0      422.33      506.22     63.19 o 
  11  12   0        2.85        2.07     20.52 o 
   1  13   0     1414.64     1363.88     25.06 o 
   2  13   0       45.56       39.16      5.06 o 
   3  13   0     4251.39     4205.24     59.26 o 
   4  13   0      407.60      474.52     19.23 o 
   5  13   0      425.78      424.23     35.54 o 
   6  13   0       17.53       59.60      9.64 o 
   7  13   0      413.83      416.62     18.05 o 
   8  13   0        1.51       -8.24     15.04 o 
   9  13   0      577.86      569.15     29.03 o 
  10  13   0      202.16      255.85     76.23 o 
  11  13   0       58.07       44.30     43.59 o 
   0  14   0     7115.77     6481.12    125.95 o 
   1  14   0        4.24       18.84      5.12 o 
   2  14   0      376.39      415.75     11.62 o 
   3  14   0      290.27      389.18     10.27 o 
   4  14   0     2937.52     3063.93     50.99 o 
   5  14   0     1030.64      997.35     21.99 o 
   6  14   0      544.93      496.37     18.13 o 
   7  14   0        0.58       50.91     14.22 o 
   8  14   0        3.64       -1.15     12.99 o 
   9  14   0        7.38       52.86     27.30 o 
  10  14   0        0.03       33.15     33.10 o 
  11  14   0        6.99       11.65     24.25 o 
   1  15   0      488.74      394.31     11.35 o 
   2  15   0       52.92       65.54      6.41 o 
   3  15   0       19.81       22.95      4.89 o 
   4  15   0        0.41       36.05     11.94 o 
   5  15   0      247.79      233.19     19.33 o 
   6  15   0        0.20       67.75     17.09 o 
   7  15   0      136.76      219.69     21.05 o 
   8  15   0        3.07       26.50     15.22 o 
   9  15   0        4.55       33.70     20.62 o 
  10  15   0        0.12       30.50     21.96 o 
  11  15   0        1.13      -13.82     21.71 o 
   0  16   0       87.69       96.32     12.70 o 
   1  16   0      462.06      437.55     16.14 o 
   2  16   0     1204.07     1032.81     21.80 o 
   3  16   0      109.67      101.20      7.99 o 
   4  16   0     1546.18     1448.81     25.62 o 
   5  16   0       64.91       92.81      9.59 o 
   6  16   0     1575.46     1582.53     37.28 o 
   7  16   0     1649.13     1576.01     46.83 o 
   8  16   0      962.42      868.93     34.77 o 
   9  16   0       68.01      105.53     29.94 o 
  10  16   0      119.74       81.90     25.50 o 
  11  16   0       19.05        8.62     24.22 o 
   1  17   0      873.00     1147.92     23.41 o 
   2  17   0      999.37      994.70     21.64 o 
   3  17   0     1137.59     1085.44     25.97 o 
   4  17   0      114.27       99.27     10.74 o 
   5  17   0      821.79      809.19     21.53 o 
   6  17   0       15.81       69.24     19.32 o 
   7  17   0      619.46      796.72     31.66 o 
   8  17   0       20.32       74.42     18.22 o 
   9  17   0      224.42      303.43     37.84 o 
  10  17   0       66.28       70.59     25.05 o 
  11  17   0       98.06      100.11     30.25 o 
   0  18   0     3008.79     2795.41     60.88 o 
   1  18   0     7060.23     6680.09    102.97 o 
   2  18   0      269.43      287.04     10.66 o 
   3  18   0       41.48       61.69      7.80 o 
   4  18   0       99.03       67.62      6.95 o 
   5  18   0      109.80       93.30      9.40 o 
   6  18   0      278.34      289.04     21.86 o 
   7  18   0     1887.69     1900.44     53.91 o 
   8  18   0       49.32       76.73     17.89 o 
   9  18   0      662.42      570.18     38.66 o 
  10  18   0       27.75       12.34     22.50 o 
   1  19   0       26.40      307.72     24.14 o 
   2  19   0        1.63       -3.80      4.97 o 
   3  19   0      470.61      456.94     15.58 o 
   4  19   0        2.86       -0.59      5.10 o 
   5  19   0      331.82      273.49     13.61 o 
   6  19   0        8.92       51.07     17.13 o 
   7  19   0     1696.49     1757.24     51.54 o 
   8  19   0       37.90       69.87     22.70 o 
   9  19   0      110.80      206.86     45.64 o 
  10  19   0       91.88       81.80     26.07 o 
   0  20   0     1738.51     1560.54     39.05 o 
   1  20   0     1637.69     1696.51     32.71 o 
   2  20   0      191.58      147.89     12.23 o 
   3  20   0      190.73      202.84     12.47 o 
   4  20   0      127.71      131.06      9.61 o 
   5  20   0        1.06       -7.47      7.42 o 
   6  20   0      306.05      326.98     17.38 o 
   7  20   0       88.81      206.43     27.02 o 
   8  20   0       99.11      134.49     26.42 o 
   9  20   0       20.99       48.75     23.17 o 
  10  20   0        0.64        5.39     21.03 o 
   1  21   0      678.95      942.86     28.54 o 
   2  21   0      110.80      118.20     10.54 o 
   3  21   0       12.37       25.48      6.87 o 
   4  21   0        9.31        2.95      5.91 o 
   5  21   0       51.22       56.54     11.16 o 
   6  21   0      189.91      207.35     22.64 o 
   7  21   0      328.47      422.68     23.82 o 
   8  21   0      174.36      166.81     27.74 o 
   9  21   0        9.29       32.62     21.99 o 
  10  21   0       91.65      116.21     28.65 o 
   0  22   0        4.48        3.23      8.05 o 
   1  22   0     4418.55     4311.89     71.12 o 
   2  22   0      180.74      194.00     11.10 o 
   3  22   0      161.78      181.20     13.14 o 
   4  22   0      226.22      213.88     11.29 o 
   5  22   0      607.53      507.84     19.94 o 
   6  22   0      306.11      385.71     22.55 o 
   7  22   0      705.58      615.18     24.75 o 
   8  22   0        0.62       11.07     22.80 o 
   9  22   0      271.53      215.04     32.54 o 
  10  22   0       45.53       42.47     25.04 o 
   1  23   0      371.10      716.72     19.13 o 
   2  23   0        3.62       71.53      9.57 o 
   3  23   0      424.75      381.79     15.49 o 
   4  23   0       25.22       57.33     11.20 o 
   5  23   0       23.51       21.74     12.37 o 
   6  23   0      501.94      499.63     21.39 o 
   7  23   0       42.13       99.92     27.09 o 
   8  23   0      247.74      215.86     31.10 o 
   9  23   0       83.43       95.09     26.12 o 
  10  23   0       12.21        9.99     22.60 o 
   0  24   0     3651.24     3390.74     75.20 o 
   1  24   0       11.68       38.35     10.20 o 
   2  24   0     2289.79     2074.45     44.25 o 
   3  24   0      127.01      133.41     16.84 o 
   4  24   0     1468.26     1413.05     34.99 o 
   5  24   0        0.01       13.31     12.12 o 
   6  24   0      181.66      200.58     18.57 o 
   7  24   0      854.01      676.43     26.30 o 
   8  24   0        4.09       -2.92     19.95 o 
   9  24   0        8.68       -7.42     19.11 o 
  10  24   0       98.35      101.21     29.03 o 
   1  25   0       19.62       61.02      9.16 o 
   2  25   0      209.51      393.54     15.01 o 
   3  25   0       69.85       76.21     11.08 o 
   4  25   0      102.24      231.32     30.49 o 
   5  25   0      534.01      491.68     28.89 o 
   6  25   0       31.79       48.90     16.57 o 
   7  25   0      151.96      186.38     24.94 o 
   8  25   0       81.73       85.52     25.88 o 
   9  25   0       60.27       43.55     23.61 o 
  10  25   0       71.03       81.02     34.50 o 
   0  26   0      356.53      314.32     17.44 o 
   1  26   0      560.97      570.09     17.91 o 
   2  26   0     1177.45     1008.09     25.21 o 
   3  26   0       10.87        2.94      8.52 o 
   4  26   0      668.26      654.14     27.80 o 
   5  26   0       70.31       58.15     16.06 o 
   6  26   0      566.38      507.06     27.23 o 
   7  26   0       14.16        5.77     18.43 o 
   8  26   0        0.24       -9.17     18.82 o 
   9  26   0       22.26        0.88     20.62 o 
   1  27   0      214.73      283.29     14.03 o 
   2  27   0     2033.17     1948.29     39.94 o 
   3  27   0        9.92       57.42     11.28 o 
   4  27   0      151.23      197.53     20.37 o 
   5  27   0      306.85      408.52     28.55 o 
   6  27   0      241.22      242.96     31.35 o 
   7  27   0       25.08        1.37     20.03 o 
   8  27   0        8.71       14.23     21.04 o 
   9  27   0       22.69       18.50     21.90 o 
   0  28   0      197.06      169.88     16.39 o 
   1  28   0      467.45      440.98     16.31 o 
   2  28   0      827.24      962.76     29.29 o 
   3  28   0     1742.24     1545.66     38.58 o 
   4  28   0      126.29      172.29     19.95 o 
   5  28   0      760.28      767.49     32.92 o 
   6  28   0       75.42       72.04     19.07 o 
   7  28   0       55.21       29.88     21.19 o 
   8  28   0       56.47       58.53     22.94 o 
   9  28   0        1.19      -13.74     22.18 o 
   1  29   0      150.46      183.16     13.78 o 
   2  29   0       11.70      178.99     53.90 o 
   3  29   0      227.45      346.03     22.00 o 
   4  29   0      310.05      413.97     25.46 o 
   5  29   0      304.99      425.65     30.20 o 
   6  29   0        5.14       20.63     19.08 o 
   7  29   0        4.91      -24.62     16.41 o 
   8  29   0      150.47      172.01     30.12 o 
   9  29   0       26.62        2.92     23.30 o 
   0  30   0     1423.11     1256.50     40.32 o 
   1  30   0        0.33       17.10      9.14 o 
   2  30   0     2646.43     2482.73     49.04 o 
   3  30   0      139.29      190.90     17.24 o 
   4  30   0     2441.78     2211.66     61.05 o 
   5  30   0     1015.30      895.69     36.57 o 
   6  30   0      475.80      433.93     27.53 o 
   7  30   0       26.49      -18.13     18.52 o 
   8  30   0      151.80      161.86     29.81 o 
   9  30   0       10.65      -31.97     21.31 o 
   1  31   0       27.48       25.28     10.35 o 
   2  31   0       98.97      301.72     25.46 o 
   3  31   0      962.58      840.66     28.11 o 
   4  31   0       86.38      199.69     43.08 o 
   5  31   0       13.92       50.58     16.50 o 
   6  31   0        3.26       16.56     19.36 o 
   7  31   0        1.68      -26.00     17.33 o 
   8  31   0       90.25      109.82     46.94 o 
   0  32   0       11.08       -0.80     13.62 o 
   1  32   0       94.38       76.96     13.33 o 
   2  32   0        0.40       34.35     11.19 o 
   3  32   0      167.48      220.44     19.29 o 
   4  32   0       62.42       84.09     18.44 o 
   5  32   0       37.64       37.56     16.62 o 
   6  32   0        1.20        5.85     19.72 o 
   7  32   0        0.07      -26.81     17.87 o 
   8  32   0       76.27       77.12     28.69 o 
   1  33   0       82.60      115.78     13.55 o 
   2  33   0      329.82      355.19     20.47 o 
   3  33   0      142.58      176.70     18.43 o 
   4  33   0       50.44       44.18     16.39 o 
   5  33   0      173.12      238.31     25.02 o 
   6  33   0       55.09       36.18     21.55 o 
   7  33   0        4.98       -6.51     19.16 o 
   8  33   0        7.40      -13.86     20.39 o 
   0  34   0       25.37       19.54     17.41 o 
   1  34   0      687.00      573.24     20.91 o 
   2  34   0       79.59       67.68     14.82 o 
   3  34   0      943.28      845.06     34.86 o 
   4  34   0        0.43      -11.01     13.70 o 
   5  34   0      313.30      429.90     32.05 o 
   6  34   0       10.54        0.59     19.71 o 
   7  34   0       52.19       37.88     23.78 o 
   8  34   0       29.57       13.72     35.10 o 
   1  35   0       65.16       88.43     13.40 o 
   2  35   0       49.10       46.85     14.50 o 
   3  35   0       68.22      143.98     20.70 o 
   4  35   0        3.00      -20.85     13.90 o 
   5  35   0        2.00       29.82     28.83 o 
   6  35   0        7.74      -28.76     19.17 o 
   7  35   0        0.69      -12.85     21.14 o 
   0  36   0      189.63      235.32     45.87 o 
   1  36   0       24.21       32.73     12.15 o 
   2  36   0      223.60      247.42     21.19 o 
   3  36   0       69.30       73.19     18.97 o 
   4  36   0      108.95       95.16     21.16 o 
   5  36   0      151.78      182.38     30.27 o 
   6  36   0       11.88      -19.86     19.60 o 
   7  36   0        0.94      -15.99     20.39 o 
   1  37   0       55.03       38.41     12.23 o 
   2  37   0       50.64       60.12     14.62 o 
   3  37   0      335.56      392.17     30.38 o 
   4  37   0        1.25      -10.67     15.13 o 
   5  37   0      123.07      155.58     29.12 o 
   6  37   0       41.49       29.81     23.19 o 
   7  37   0        6.34       31.57     23.72 o 
   0  38   0        1.67      -13.19     17.76 o 
   1  38   0      355.46      378.82     23.30 o 
   2  38   0      162.09      140.89     17.70 o 
   3  38   0      170.36      184.27     23.62 o 
   4  38   0       27.06       -7.01     15.99 o 
   5  38   0      155.93      224.50     33.31 o 
   6  38   0       29.51       25.04     25.95 o 
   7  38   0       88.21      129.36     31.02 o 
   1  39   0        0.78       17.13     13.44 o 
   2  39   0      149.73      160.63     19.25 o 
   3  39   0       21.22       31.21     17.12 o 
   4  39   0        0.07      -12.82     16.54 o 
   5  39   0      143.50      165.54     30.56 o 
   6  39   0       14.24       -4.25     21.20 o 
   0  40   0      104.67       24.78     20.28 o 
   1  40   0       16.71       18.63     17.06 o 
   2  40   0       58.54       33.43     17.59 o 
   3  40   0        0.00       -0.87     15.91 o 
   4  40   0       17.27       -3.18     21.06 o 
   5  40   0        5.91       -8.59     21.60 o 
   6  40   0        4.01      -14.95     39.23 o 
   1  41   0       23.85       16.35     20.51 o 
   2  41   0        1.07      -12.41     15.69 o 
   3  41   0        1.18        0.07     15.94 o 
   4  41   0       15.52       40.95     23.07 o 
   5  41   0       41.72       26.98     23.54 o 
   0  42   0        0.74        0.74     28.32 o 
   1  42   0      192.38      198.33     28.06 o 
   2  42   0        0.39      -24.27     17.04 o 
   3  42   0       57.07       43.86     20.40 o 
   4  42   0        0.69       -6.26     27.72 o 
   5  42   0        3.61      -10.00     43.04 o 
   1  43   0        0.99        0.39     24.19 o 
   2  43   0        0.08       -9.58     16.57 o 
   3  43   0       20.95       10.10     18.19 o 
   4  43   0       34.32       31.01     25.31 o 
   5  43   0       22.32       22.40     24.29 o 
   0  44   0        0.04      -41.51     27.67 o 
   1  44   0       14.13       14.11     23.13 o 
   2  44   0       78.45       91.91     28.00 o 
   3  44   0        2.02      -16.96     20.48 o 
   4  44   0       51.16       51.86     26.39 o 
   1  45   0        2.95       -9.60     23.84 o 
   2  45   0        2.76      -29.17     21.96 o 
   3  45   0        0.09      -16.84     19.76 o 
   0  46   0        6.27      -15.88     33.89 o 
   1  46   0        0.06       -7.48     22.27 o 
   2  46   0       28.94       28.52     27.40 o 
   1  47   0        0.72       12.11     25.57 o 
 -12   1   1       33.96       19.35     22.39 o 
 -11   1   1       42.44       56.16     34.45 o 
 -10   1   1       26.37        4.05     14.57 o 
  -9   1   1      270.87      357.75     22.11 o 
  -8   1   1      758.06      678.49     23.33 o 
  -7   1   1      769.71      882.54     25.16 o 
  -6   1   1      233.08      230.65     21.14 o 
  -5   1   1      151.99      331.34     63.85 o 
  -4   1   1       16.63       27.13      4.98 o 
  -3   1   1     2046.05     2235.31     32.71 o 
  -2   1   1     8061.11     8058.42    107.36 o 
  -1   1   1     2506.39     2481.47     58.79 o 
   0   1   1     2567.32     2890.92     67.95 o 
   1   1   1    26835.34    26335.89    414.77 o 
   2   1   1      105.44      115.12      5.69 o 
   3   1   1       35.25       62.72      6.16 o 
   4   1   1      635.00      634.50     17.55 o 
   5   1   1       79.11       80.75      9.38 o 
   6   1   1      322.86      401.99     20.87 o 
   7   1   1       49.66      129.08     13.69 o 
   8   1   1      227.58      490.14     21.90 o 
   9   1   1      418.51      450.49     23.20 o 
  10   1   1        0.15      -15.86     17.67 o 
  11   1   1        0.65       -3.53     28.88 o 
 -12   2   1       46.50       25.77     25.93 o 
 -11   2   1      227.85      243.11     32.86 o 
 -10   2   1       46.27       51.44     16.55 o 
  -9   2   1      136.89      194.40     17.70 o 
  -8   2   1       14.88       65.80     12.12 o 
  -7   2   1     3874.01     3861.64     73.03 o 
  -6   2   1       22.19       59.89      8.80 o 
  -5   2   1     8275.11     8228.46    137.04 o 
  -4   2   1      495.39      523.56     15.31 o 
  -3   2   1     1482.34     1487.46     22.94 o 
  -2   2   1        2.06        6.16      2.55 o 
  -1   2   1     1177.69     1237.72     29.65 o 
   0   2   1     6395.72     6587.83    149.71 o 
   1   2   1    39066.37    35985.54    653.33 o 
   2   2   1     3256.88     3032.29     52.04 o 
   3   2   1      834.96      810.34     18.74 o 
   4   2   1     1724.61     1717.94     34.92 o 
   5   2   1     1104.35     1134.69     27.24 o 
   6   2   1     2672.29     2670.05     53.62 o 
   7   2   1     1205.33     1196.91     31.96 o 
   8   2   1     3986.68     3679.91     73.89 o 
   9   2   1     1063.55      897.79     30.46 o 
  10   2   1       67.43       81.86     23.55 o 
  11   2   1        5.76      -35.75     24.51 o 
 -12   3   1       63.84      100.88     27.83 o 
 -11   3   1      108.27      188.64     31.02 o 
 -10   3   1      230.78      242.00     24.55 o 
  -9   3   1      315.31      330.03     20.58 o 
  -8   3   1       29.07       68.35     12.23 o 
  -7   3   1      105.67      229.70     25.15 o 
  -6   3   1      275.29      282.43     13.40 o 
  -5   3   1        9.03       46.82     11.76 o 
  -4   3   1        0.46        9.01      4.72 o 
  -3   3   1     1977.64     2011.22     40.39 o 
  -2   3   1     1543.41     1628.98     31.60 o 
  -1   3   1     1782.81     1703.94     35.04 o 
   0   3   1     8707.61     8758.73    197.47 o 
   1   3   1     7157.10     7095.77    133.05 o 
   2   3   1     2550.81     2486.23     46.04 o 
   3   3   1     2725.06     2980.90     52.99 o 
   4   3   1     3682.17     4094.94     72.24 o 
   5   3   1      293.82      357.29     14.26 o 
   6   3   1      834.76      989.03     30.26 o 
   7   3   1     2393.45     2334.49     50.49 o 
   8   3   1       47.05      247.13     22.27 o 
   9   3   1       17.49       79.53     17.86 o 
  10   3   1        1.29       28.39     33.63 o 
  11   3   1       25.15      -15.51     27.95 o 
 -12   4   1       26.95        8.97     23.73 o 
 -11   4   1      258.84      341.19     38.31 o 
 -10   4   1      185.68      230.17     23.77 o 
  -9   4   1      468.59      444.66     27.62 o 
  -8   4   1      613.41      617.51     22.43 o 
  -7   4   1       69.02       92.22     11.26 o 
  -6   4   1     2663.20     2480.58     49.35 o 
  -5   4   1     1293.30     1275.33     28.42 o 
  -4   4   1     1767.26     1737.23     30.45 o 
  -3   4   1     9531.90     9488.21    138.29 o 
  -2   4   1     3902.53     4104.00     61.87 o 
  -1   4   1     1809.71     1919.42     34.17 o 
   0   4   1    10209.14    10113.31    324.71 o 
   1   4   1     4828.03     4651.77     89.24 o 
   2   4   1     1324.53     1240.78     24.37 o 
   3   4   1     7352.99     7736.39    126.94 o 
   4   4   1     1809.86     1818.33     36.70 o 
   5   4   1      817.32      745.48     21.00 o 
   6   4   1      416.18      350.10     15.49 o 
   7   4   1      339.71      396.66     18.03 o 
   8   4   1        3.21       31.68     14.06 o 
   9   4   1      225.15      227.14     29.98 o 
  10   4   1      230.03      239.16     24.22 o 
  11   4   1        2.58       10.77     29.90 o 
 -12   5   1       21.67       19.99     24.70 o 
 -11   5   1        3.47       20.12     17.06 o 
 -10   5   1        5.74       66.53     24.39 o 
  -9   5   1        3.11      146.37     19.57 o 
  -8   5   1      142.99      227.45     17.02 o 
  -7   5   1      166.64      228.71     14.41 o 
  -6   5   1     2725.67     2803.90     54.60 o 
  -5   5   1      599.44      698.21     18.91 o 
  -4   5   1      122.76      155.00     13.88 o 
  -3   5   1     1863.86     2142.64     56.85 o 
  -2   5   1    17002.92    16749.77    312.30 o 
  -1   5   1     2656.29     2631.16     39.96 o 
   0   5   1    14494.01    14661.62    266.94 o 
   1   5   1     3619.52     3497.48    142.44 o 
   2   5   1     2629.28     2572.50     45.32 o 
   3   5   1     1404.60     1399.47     28.52 o 
   4   5   1     6197.49     6318.25    107.00 o 
   5   5   1        1.17        3.61      7.16 o 
   6   5   1      304.25      400.96     16.43 o 
   7   5   1      185.93      250.59     18.32 o 
   8   5   1       20.61       69.11     18.51 o 
   9   5   1        0.01        2.64     14.52 o 
  10   5   1       40.68       76.77     23.17 o 
  11   5   1        6.05       61.10     31.20 o 
 -12   6   1       12.59       12.62     23.13 o 
 -11   6   1        3.97      -17.04     13.92 o 
 -10   6   1      655.37      590.55     29.66 o 
  -9   6   1     1015.64     1006.45     37.32 o 
  -8   6   1     1494.27     1434.76     36.64 o 
  -7   6   1     1959.07     1872.58     41.60 o 
  -6   6   1       75.07      150.53     28.04 o 
  -5   6   1      248.48      244.29     11.24 o 
  -4   6   1     1518.82     1460.17     26.72 o 
  -3   6   1     7025.50     6967.45    103.28 o 
  -2   6   1    58219.41    53148.98   1569.90 o 
  -1   6   1    29339.35    28548.18    394.11 o 
   0   6   1     1314.11     1398.36     25.71 o 
   1   6   1     8175.44     7636.36    206.62 o 
   2   6   1       28.66       31.45      4.49 o 
   3   6   1       88.64      140.18     11.41 o 
   4   6   1     1143.13     1213.23     27.39 o 
   5   6   1      473.81      433.78     15.55 o 
   6   6   1     1323.64     1376.30     33.08 o 
   7   6   1        8.50       70.94     12.28 o 
   8   6   1      705.38      672.88     24.83 o 
   9   6   1        3.10       15.30     14.97 o 
  10   6   1       14.70       34.80     21.67 o 
  11   6   1      107.72       68.90     34.82 o 
 -11   7   1        0.80       -6.43     16.57 o 
 -10   7   1       51.66       72.09     18.81 o 
  -9   7   1      568.82      500.77     26.86 o 
  -8   7   1      722.36      769.92     25.40 o 
  -7   7   1      395.87      490.55     34.47 o 
  -6   7   1     1276.63     1239.00     29.54 o 
  -5   7   1     1044.91     1150.19     26.35 o 
  -4   7   1      666.82      808.35     25.30 o 
  -3   7   1    11733.67    12174.24    198.14 o 
  -2   7   1      262.87      354.09     16.12 o 
  -1   7   1     3149.97     3054.89     46.82 o 
   0   7   1     3072.24     3104.72     53.84 o 
   1   7   1      561.88      638.44     92.53 o 
   2   7   1       25.57       34.89      6.15 o 
   3   7   1     4631.93     5038.31     85.71 o 
   4   7   1     1370.67     1462.73     31.56 o 
   5   7   1      830.11      790.81     21.92 o 
   6   7   1       51.91       76.85     10.54 o 
   7   7   1      788.05      746.11     27.81 o 
   8   7   1       88.41      131.36     15.84 o 
   9   7   1      205.39      249.43     23.64 o 
  10   7   1       96.36      172.41     38.67 o 
  11   7   1        1.85      -16.06     28.41 o 
 -11   8   1       92.19       78.71     20.26 o 
 -10   8   1       17.40       44.40     16.60 o 
  -9   8   1      393.46      428.85     27.30 o 
  -8   8   1        0.58      169.97     19.47 o 
  -7   8   1      466.59      458.39     23.51 o 
  -6   8   1      447.25      488.88     16.83 o 
  -5   8   1     1642.94     1747.85     36.17 o 
  -4   8   1     2755.28     2952.41     48.25 o 
  -3   8   1       40.96       66.90     10.34 o 
  -2   8   1    10408.29    10555.38    259.28 o 
  -1   8   1     4375.50     4231.49     86.28 o 
   0   8   1      117.97       80.46      5.16 o 
   1   8   1     4883.22     4351.70     83.38 o 
   2   8   1     1757.52     1755.40     33.27 o 
   3   8   1     1158.61     1206.84     26.03 o 
   4   8   1       95.77      161.94     10.90 o 
   5   8   1      294.76      366.98     14.52 o 
   6   8   1     1163.63     1097.35     28.71 o 
   7   8   1      681.82      707.71     23.96 o 
   8   8   1      548.74      504.69     21.68 o 
   9   8   1      288.59      330.61     26.85 o 
  10   8   1      433.21      470.30     40.74 o 
  11   8   1        2.51       23.40     31.29 o 
 -11   9   1        4.14        4.29     17.76 o 
 -10   9   1       51.86      104.10     19.64 o 
  -9   9   1      146.78      251.16     24.62 o 
  -8   9   1     1627.21     1550.21     46.90 o 
  -7   9   1       91.54      197.26     13.66 o 
  -6   9   1       58.45       58.27     11.02 o 
  -5   9   1        3.22       12.08     10.75 o 
  -4   9   1       21.55       46.81     12.07 o 
  -3   9   1      459.85      442.00     14.93 o 
  -2   9   1     1520.95     1311.47     72.08 o 
  -1   9   1   102848.19    88686.85   2215.39 o 
   0   9   1      579.79      628.63     14.54 o 
   1   9   1      569.99      560.24     53.64 o 
   2   9   1     1103.76      942.09     17.66 o 
   3   9   1     1147.63     1159.30     25.45 o 
   4   9   1      187.57      218.04     11.06 o 
   5   9   1     1474.75     1521.00     34.17 o 
   6   9   1      587.58      503.40     18.67 o 
   7   9   1       64.97      101.02     14.22 o 
   8   9   1      163.49      253.77     22.25 o 
   9   9   1        0.23       22.06     20.41 o 
  10   9   1       10.97       29.49     21.45 o 
  11   9   1       18.44       75.54     25.97 o 
 -11  10   1       81.47       48.25     23.89 o 
 -10  10   1      531.71      513.58     29.03 o 
  -9  10   1      108.35      143.60     21.05 o 
  -8  10   1     3160.44     3204.72     78.03 o 
  -7  10   1     1192.65     1175.42     30.50 o 
  -6  10   1      591.32      473.39     18.67 o 
  -5  10   1     2552.63     2570.42     44.70 o 
  -4  10   1     1512.25     1437.79     26.87 o 
  -3  10   1      758.38      779.83     38.69 o 
  -2  10   1    13800.03    13819.08    195.07 o 
  -1  10   1    17275.88    18039.96    330.55 o 
   0  10   1     3277.37     3084.58     53.96 o 
   1  10   1     7076.31     6820.18    113.11 o 
   2  10   1      434.76      393.16     10.95 o 
   3  10   1     1453.89     1560.93     32.12 o 
   4  10   1      607.69      638.73     18.40 o 
   5  10   1     2306.88     2231.65     45.77 o 
   6  10   1        0.05        5.41      8.30 o 
   7  10   1      782.23      720.90     24.21 o 
   8  10   1       29.55       36.26     14.65 o 
   9  10   1      339.98      455.36     39.55 o 
  10  10   1       67.80      113.16     25.69 o 
  11  10   1      292.74      303.63     37.29 o 
 -11  11   1       63.16       28.64     17.85 o 
 -10  11   1       72.70      123.14     21.15 o 
  -9  11   1       37.21       56.33     22.00 o 
  -8  11   1       72.40      178.57     27.25 o 
  -7  11   1       58.59      122.73     16.02 o 
  -6  11   1      138.89      156.00     11.26 o 
  -5  11   1      145.90      267.97     11.01 o 
  -4  11   1     1473.46     1552.26     28.68 o 
  -3  11   1     5313.33     5072.55    121.48 o 
  -2  11   1      285.14      386.64     14.61 o 
  -1  11   1    18484.44    18247.37    261.86 o 
   0  11   1       57.44       97.07      9.21 o 
   1  11   1     1223.14     1210.05     43.94 o 
   2  11   1      973.71      903.76     20.64 o 
   3  11   1      225.38      212.95     10.00 o 
   4  11   1      651.41      655.34     18.94 o 
   5  11   1     1997.82     2248.84     46.34 o 
   6  11   1      203.69      214.87     15.15 o 
   7  11   1       90.65      159.03     15.30 o 
   8  11   1      586.81      518.67     25.65 o 
   9  11   1      388.72      467.19     51.30 o 
  10  11   1      351.35      363.86     61.28 o 
  11  11   1      169.64      254.96     90.25 o 
 -11  12   1       18.47      -10.00     16.00 o 
 -10  12   1      330.62      378.25     43.21 o 
  -9  12   1      118.44      116.67     19.83 o 
  -8  12   1     1791.07     1736.85     51.25 o 
  -7  12   1      526.80      505.03     23.93 o 
  -6  12   1      428.13      369.43     14.76 o 
  -5  12   1      213.49      247.29     13.64 o 
  -4  12   1       80.99      127.36     13.11 o 
  -3  12   1      310.71      410.78     88.95 o 
  -2  12   1     2444.39     2278.48     38.35 o 
  -1  12   1    18378.94    18518.09    266.07 o 
   0  12   1    10988.09    10674.90    225.71 o 
   1  12   1      374.03      432.17     12.30 o 
   2  12   1       52.22       38.64      5.76 o 
   3  12   1     2133.54     2280.32     38.16 o 
   4  12   1        0.83        1.33      6.70 o 
   5  12   1      280.59      358.85     15.20 o 
   6  12   1      542.35      498.14     18.96 o 
   7  12   1       14.63       30.49     11.16 o 
   8  12   1      243.12      299.29     31.22 o 
   9  12   1      116.27      158.66     27.18 o 
  10  12   1        3.99       21.75     22.13 o 
  11  12   1        4.22       32.01     25.95 o 
 -11  13   1        2.67       11.00     17.79 o 
 -10  13   1       15.27       81.58     19.18 o 
  -9  13   1       22.49       19.68     16.26 o 
  -8  13   1      109.30      237.52     22.95 o 
  -7  13   1        0.72       14.27     12.16 o 
  -6  13   1      141.01      140.34     11.27 o 
  -5  13   1      350.16      482.07     14.05 o 
  -4  13   1      734.03      854.78     34.38 o 
  -3  13   1     3242.06     3267.83     53.21 o 
  -2  13   1      466.94      530.34     18.38 o 
  -1  13   1     2132.15     2041.65     44.10 o 
   0  13   1     3491.89     3600.52    122.94 o 
   1  13   1     1400.52     1349.94     27.86 o 
   2  13   1       27.02       35.54      6.45 o 
   3  13   1      296.56      292.07      9.13 o 
   4  13   1      154.46      153.00     13.89 o 
   5  13   1      374.69      424.16     16.38 o 
   6  13   1        1.26       22.16      9.29 o 
   7  13   1       27.16       53.47     12.10 o 
   8  13   1       12.52      -16.97     15.53 o 
   9  13   1       25.19       15.55     20.14 o 
  10  13   1        1.02       -5.89     21.35 o 
 -11  14   1        0.36       12.49     20.82 o 
 -10  14   1      417.27      443.61     32.96 o 
  -9  14   1       28.71       17.92     15.22 o 
  -8  14   1       84.81      186.08     21.52 o 
  -7  14   1       68.50      103.92     16.43 o 
  -6  14   1      761.02      637.63     25.48 o 
  -5  14   1     1627.03     1712.58     32.68 o 
  -4  14   1     6499.34     6840.17    104.49 o 
  -3  14   1      592.31      639.33     30.17 o 
  -2  14   1     1252.79     1229.40     27.79 o 
  -1  14   1     1152.99     1350.22     46.42 o 
   0  14   1     2560.86     2775.32     66.87 o 
   1  14   1     1313.47     1272.47     26.99 o 
   2  14   1      311.04      278.36     10.62 o 
   3  14   1       33.46       68.65      9.04 o 
   4  14   1       25.56       20.98      8.32 o 
   5  14   1      439.39      407.67     16.07 o 
   6  14   1      276.64      292.58     14.96 o 
   7  14   1      939.42      838.11     31.27 o 
   8  14   1        4.44      -16.29     16.57 o 
   9  14   1      138.59      147.68     28.47 o 
  10  14   1        5.21       -0.49     21.64 o 
 -11  15   1       65.97      104.47     27.59 o 
 -10  15   1       30.44       79.91     19.83 o 
  -9  15   1      130.73      109.07     19.70 o 
  -8  15   1      191.58      284.31     24.61 o 
  -7  15   1      624.31      552.73     29.87 o 
  -6  15   1      114.73      165.11     17.12 o 
  -5  15   1      392.15      362.89     13.99 o 
  -4  15   1      789.62      977.40     83.67 o 
  -3  15   1     1654.91     1468.95     25.24 o 
  -2  15   1      805.26     1013.18     24.64 o 
  -1  15   1    10689.49    10553.98    192.06 o 
   0  15   1     1297.54     1434.43     29.72 o 
   1  15   1       87.62      118.26      9.32 o 
   2  15   1      153.19      163.63      9.25 o 
   3  15   1       40.52       55.01      6.90 o 
   4  15   1      196.98      214.49      9.75 o 
   5  15   1      141.96      151.52     12.93 o 
   6  15   1      276.65      318.90     22.20 o 
   7  15   1       32.16       70.29     19.64 o 
   8  15   1      141.62       96.59     23.17 o 
   9  15   1       52.70       59.99     23.73 o 
  10  15   1       12.31       16.59     26.42 o 
 -11  16   1       91.90      118.94     29.89 o 
 -10  16   1      211.64      237.70     26.09 o 
  -9  16   1      181.73      197.70     23.76 o 
  -8  16   1     1447.57     1267.82     42.90 o 
  -7  16   1       16.22       10.31     12.35 o 
  -6  16   1      929.76      827.77     41.28 o 
  -5  16   1       12.80       38.06      8.90 o 
  -4  16   1      350.42      328.56     17.04 o 
  -3  16   1      281.26      338.81     21.40 o 
  -2  16   1       25.60       58.64     13.25 o 
  -1  16   1     1933.88     2294.22    103.50 o 
   0  16   1     1363.84     1254.62     27.30 o 
   1  16   1      512.21      428.39     13.59 o 
   2  16   1       61.99       56.31      8.36 o 
   3  16   1       93.47       81.67      8.29 o 
   4  16   1      420.80      414.38     12.05 o 
   5  16   1      141.20      144.02     12.09 o 
   6  16   1      312.19      299.78     23.41 o 
   7  16   1      906.79      773.46     38.80 o 
   8  16   1        9.91        4.02     18.07 o 
   9  16   1       60.29       59.00     24.01 o 
  10  16   1      121.73       82.47     26.88 o 
 -11  17   1        0.26        7.50     28.97 o 
 -10  17   1       42.50       64.91     19.32 o 
  -9  17   1        1.20       -5.73     14.21 o 
  -8  17   1      419.82      462.14     27.29 o 
  -7  17   1       64.91       73.36     20.44 o 
  -6  17   1      167.34      233.43     29.26 o 
  -5  17   1       64.55      161.45     13.69 o 
  -4  17   1      570.88      660.91     28.70 o 
  -3  17   1     1320.63     1205.07     25.86 o 
  -2  17   1      791.23      891.99     34.03 o 
  -1  17   1      316.81      491.77     16.92 o 
   0  17   1      893.78      927.08     36.64 o 
   1  17   1      194.83      170.21      9.34 o 
   2  17   1     2401.38     2251.57     44.73 o 
   3  17   1        6.82       -1.27      5.32 o 
   4  17   1      112.15      142.03     12.22 o 
   5  17   1      788.39      821.08     18.88 o 
   6  17   1        2.16        8.94     10.04 o 
   7  17   1        2.32       33.78     17.99 o 
   8  17   1       26.20       33.92     19.82 o 
   9  17   1       10.96       -4.91     19.54 o 
  10  17   1        4.93      -18.28     19.79 o 
 -11  18   1      127.91      129.17     39.97 o 
 -10  18   1        4.19        6.54     16.00 o 
  -9  18   1       18.30       52.25     18.47 o 
  -8  18   1      242.91      306.14     26.74 o 
  -7  18   1      832.30      755.22     31.40 o 
  -6  18   1      735.10      684.89     27.65 o 
  -5  18   1     1722.36     1610.99     35.79 o 
  -4  18   1     3548.65     3502.50     52.80 o 
  -3  18   1      491.62      554.58     25.53 o 
  -2  18   1     5752.07     5831.98    102.83 o 
  -1  18   1      413.87      465.51     13.38 o 
   0  18   1     2701.74     2938.66     55.10 o 
   1  18   1      474.65      453.16     14.79 o 
   2  18   1      873.55      874.08     25.18 o 
   3  18   1       13.54       13.57      6.54 o 
   4  18   1     1567.79     1589.41     35.98 o 
   5  18   1       64.24       67.35      8.89 o 
   6  18   1        3.39       14.57     11.77 o 
   7  18   1      103.05      108.48     23.06 o 
   8  18   1      242.32      310.84     34.74 o 
   9  18   1       30.20       35.94     23.21 o 
  10  18   1       55.39       42.69     23.22 o 
 -11  19   1        2.18       12.87     22.91 o 
 -10  19   1        0.58      -10.57     19.15 o 
  -9  19   1      156.60      146.03     21.95 o 
  -8  19   1      232.59      208.98     23.65 o 
  -7  19   1       12.03       32.31     14.50 o 
  -6  19   1      102.55      133.66     20.57 o 
  -5  19   1       17.01       79.85     29.19 o 
  -4  19   1      204.25      330.32     36.16 o 
  -3  19   1     2396.56     2257.29     47.40 o 
  -2  19   1      874.63     1066.12     74.81 o 
  -1  19   1      452.91      667.24     31.17 o 
   0  19   1     2902.09     3079.80     70.36 o 
   1  19   1     1154.42     1246.92     28.63 o 
   2  19   1       32.61       23.04      6.78 o 
   3  19   1      223.17      247.75     12.32 o 
   4  19   1      282.11      311.49     12.36 o 
   5  19   1      106.95      110.88      9.67 o 
   6  19   1      234.29      263.58     18.05 o 
   7  19   1        2.43       31.87     18.54 o 
   8  19   1       70.88      118.70     30.97 o 
   9  19   1       29.82       57.65     23.20 o 
  10  19   1        0.60      -13.39     20.92 o 
 -10  20   1       65.58       54.05     24.44 o 
  -9  20   1        9.93       24.24     16.96 o 
  -8  20   1      279.87      374.31     31.02 o 
  -7  20   1      111.77      142.61     20.85 o 
  -6  20   1      983.29      866.79     27.38 o 
  -5  20   1      736.45      659.05     20.04 o 
  -4  20   1     2472.80     2298.63     47.77 o 
  -3  20   1      873.44     1041.87     36.83 o 
  -2  20   1        2.61       21.28      7.92 o 
  -1  20   1     6416.44     6550.26    109.62 o 
   0  20   1     1429.47     1853.74     63.90 o 
   1  20   1       63.69      153.94     18.00 o 
   2  20   1        5.56       22.84      6.97 o 
   3  20   1      187.54      203.83     12.19 o 
   4  20   1      109.23      146.33     11.16 o 
   5  20   1      283.43      256.73     14.64 o 
   6  20   1       30.57       13.98     35.52 o 
   7  20   1      469.66      425.36     33.33 o 
   8  20   1      422.02      426.94     38.55 o 
   9  20   1      252.83      249.96     42.94 o 
  10  20   1        7.89      -29.84     35.05 o 
 -10  21   1        4.07      -17.85     19.79 o 
  -9  21   1       75.19      123.27     21.83 o 
  -8  21   1      152.32      130.19     20.69 o 
  -7  21   1       25.48       89.61     21.76 o 
  -6  21   1     1184.19     1095.59     31.71 o 
  -5  21   1        7.91       45.46      9.50 o 
  -4  21   1       13.99       58.32     31.34 o 
  -3  21   1     2115.14     2074.27     45.46 o 
  -2  21   1       31.21       12.72      8.15 o 
  -1  21   1       12.07      441.80     33.98 o 
   0  21   1     4908.59     4956.05     88.46 o 
   1  21   1     1124.06     1038.63     29.74 o 
   2  21   1      867.18      827.16     22.87 o 
   3  21   1      184.63      210.70     24.63 o 
   4  21   1      158.95      139.17     11.20 o 
   5  21   1       97.18      121.15     13.54 o 
   6  21   1        6.53      -22.15     14.77 o 
   7  21   1      245.15      252.94     30.59 o 
   8  21   1       74.88      105.88     25.45 o 
   9  21   1       21.00       28.85     22.88 o 
  10  21   1        8.54        7.58     22.46 o 
 -10  22   1       27.35       43.69     24.91 o 
  -9  22   1      874.69      796.56     36.51 o 
  -8  22   1        1.32       16.79     20.26 o 
  -7  22   1     1514.88     1326.19     37.49 o 
  -6  22   1       28.70       55.91     18.62 o 
  -5  22   1      685.50      679.99     20.95 o 
  -4  22   1       78.50       70.32     11.57 o 
  -3  22   1      625.81      699.78     26.51 o 
  -2  22   1       52.74       53.35     10.14 o 
  -1  22   1     3287.38     3118.25     73.90 o 
   0  22   1      315.57      648.72     35.38 o 
   1  22   1      777.59      883.54     23.83 o 
   2  22   1     1778.20     1775.67     39.15 o 
   3  22   1      328.18      267.61     13.15 o 
   4  22   1      282.38      291.94     14.58 o 
   5  22   1      116.19      153.93     14.90 o 
   6  22   1       30.44       38.84     18.17 o 
   7  22   1       20.99       19.90     19.18 o 
   8  22   1       53.95       48.03     22.02 o 
   9  22   1       26.20        0.43     20.19 o 
  10  22   1       32.90       50.31     24.60 o 
 -10  23   1        4.03        5.82     22.44 o 
  -9  23   1      152.17      191.51     30.49 o 
  -8  23   1      153.49      116.26     21.46 o 
  -7  23   1       23.43       26.96     13.05 o 
  -6  23   1       59.50       82.31     14.62 o 
  -5  23   1       17.12       35.89     15.30 o 
  -4  23   1        0.57       16.47      9.77 o 
  -3  23   1      933.26      945.77     27.44 o 
  -2  23   1      239.80      287.26     15.32 o 
  -1  23   1      400.25      683.14     22.50 o 
   0  23   1      668.37      698.63     20.92 o 
   1  23   1      101.04      128.37     11.34 o 
   2  23   1      229.60      288.85     29.69 o 
   3  23   1       12.42        5.94      7.69 o 
   4  23   1      108.21      133.69     11.53 o 
   5  23   1      295.32      260.71     21.78 o 
   6  23   1       89.21      140.04     24.22 o 
   7  23   1      228.25      233.32     30.35 o 
   8  23   1       28.65       43.25     22.43 o 
   9  23   1       15.78      -27.50     19.17 o 
 -10  24   1        5.30       -4.10     21.80 o 
  -9  24   1       25.78       74.88     18.01 o 
  -8  24   1      107.37       72.18     15.99 o 
  -7  24   1       37.69       20.42     12.80 o 
  -6  24   1       24.94        3.36     12.00 o 
  -5  24   1      479.01      494.56     21.20 o 
  -4  24   1      757.24      681.48     23.79 o 
  -3  24   1      866.29      913.32     27.32 o 
  -2  24   1      699.22      661.67     23.12 o 
  -1  24   1     1194.74     1129.95     25.90 o 
   0  24   1     1026.41     1047.39     27.11 o 
   1  24   1      259.67      252.05     13.41 o 
   2  24   1     1517.64     1530.06     59.97 o 
   3  24   1       42.92       36.68      9.11 o 
   4  24   1      890.81      873.87     23.13 o 
   5  24   1      102.57      131.02     17.79 o 
   6  24   1      431.44      437.82     36.50 o 
   7  24   1       85.30       73.78     22.89 o 
   8  24   1       52.28       56.11     22.58 o 
   9  24   1        1.32      -13.34     18.27 o 
 -10  25   1        0.88        8.81     24.65 o 
  -9  25   1       57.98       93.34     41.41 o 
  -8  25   1       35.29       12.69     14.52 o 
  -7  25   1       19.15        0.14     12.28 o 
  -6  25   1      133.61      118.79     16.87 o 
  -5  25   1      471.27      442.45     20.62 o 
  -4  25   1       92.54      140.33     14.66 o 
  -3  25   1       19.34       37.27     10.10 o 
  -2  25   1      139.04      195.56     15.42 o 
  -1  25   1     1899.30     1874.04     37.30 o 
   0  25   1      168.72      249.89     17.38 o 
   1  25   1        1.24       15.56      8.31 o 
   2  25   1        3.31       57.52     10.36 o 
   3  25   1       69.16       43.30     10.30 o 
   4  25   1        6.00       38.67     10.16 o 
   5  25   1        0.01       12.87     16.30 o 
   6  25   1      345.92      407.41     35.90 o 
   7  25   1        3.76        5.25     18.47 o 
   8  25   1      133.82      119.10     34.36 o 
   9  25   1        0.21      -10.77     21.76 o 
 -10  26   1        0.02        3.71     32.87 o 
  -9  26   1      276.72      343.62     38.74 o 
  -8  26   1       41.18       50.56     15.34 o 
  -7  26   1       36.76       72.53     15.12 o 
  -6  26   1      468.53      427.31     26.63 o 
  -5  26   1      359.51      373.57     19.80 o 
  -4  26   1       17.66       10.78     10.62 o 
  -3  26   1       40.81       55.10     11.59 o 
  -2  26   1        9.25       37.32     10.42 o 
  -1  26   1      101.50      282.18     13.66 o 
   0  26   1      543.63      544.07     19.40 o 
   1  26   1       71.06      109.00     11.81 o 
   2  26   1      267.11      266.96     14.65 o 
   3  26   1        9.40       43.92     10.27 o 
   4  26   1        3.96       -6.26      9.13 o 
   5  26   1      203.45      204.49     27.29 o 
   6  26   1      410.92      408.95     31.35 o 
   7  26   1       11.47       12.89     20.01 o 
   8  26   1        0.76        2.57     19.80 o 
   9  26   1       44.98       50.60     25.47 o 
  -9  27   1       13.83       59.41     25.38 o 
  -8  27   1       52.58       40.73     15.63 o 
  -7  27   1       54.84       43.14     14.31 o 
  -6  27   1      338.72      280.61     25.46 o 
  -5  27   1     1029.99      915.17     30.74 o 
  -4  27   1      143.32      131.05     15.80 o 
  -3  27   1      491.49      382.64     18.31 o 
  -2  27   1      564.37      476.21     19.64 o 
  -1  27   1      972.43      969.09     27.34 o 
   0  27   1     1141.11     1102.43     29.60 o 
   1  27   1     1573.59     1555.56     37.27 o 
   2  27   1      123.82      197.28     15.32 o 
   3  27   1     1337.92     1172.02     31.89 o 
   4  27   1        7.81       30.40     11.15 o 
   5  27   1       77.14       88.99     22.37 o 
   6  27   1      305.34      435.19     34.52 o 
   7  27   1       78.51       87.85     36.68 o 
   8  27   1       22.15       -5.95     26.83 o 
   9  27   1       15.41      -31.78     21.19 o 
  -9  28   1      235.44      314.66     61.14 o 
  -8  28   1        7.09       -4.05     14.10 o 
  -7  28   1      294.24      298.88     27.49 o 
  -6  28   1       12.97       -8.67     13.99 o 
  -5  28   1      157.14      274.16     21.77 o 
  -4  28   1      299.27      361.84     22.08 o 
  -3  28   1      398.49      392.92     18.95 o 
  -2  28   1       55.47       98.10     13.38 o 
  -1  28   1      986.44      961.67     24.68 o 
   0  28   1      232.26      307.25     16.74 o 
   1  28   1      355.67      461.83     18.69 o 
   2  28   1     1753.03     1623.94     39.52 o 
   3  28   1      140.88      260.16     18.10 o 
   4  28   1      450.73      497.12     27.11 o 
   5  28   1       84.26      158.11     25.50 o 
   6  28   1      791.53      784.12     43.50 o 
   7  28   1      267.38      265.65     33.75 o 
   8  28   1      181.03      166.94     30.58 o 
   9  28   1       11.39      -17.95     22.80 o 
  -9  29   1        4.79       27.50     22.39 o 
  -8  29   1        0.23      -14.78     21.40 o 
  -7  29   1       25.53       33.27     16.75 o 
  -6  29   1       40.32       29.55     16.43 o 
  -5  29   1      320.09      348.62     23.78 o 
  -4  29   1     1521.61     1348.85     38.27 o 
  -3  29   1      770.61      630.85     24.15 o 
  -2  29   1      456.66      439.29     21.36 o 
  -1  29   1      114.41      211.99     14.09 o 
   0  29   1      143.35      173.11     14.74 o 
   1  29   1      316.51      287.45     17.59 o 
   2  29   1        0.08       62.56     13.91 o 
   3  29   1      417.58      465.31     20.69 o 
   4  29   1      953.32      884.51     34.04 o 
   5  29   1     1040.70      856.03     43.66 o 
   6  29   1       76.18      166.72     28.46 o 
   7  29   1      115.63      110.36     27.36 o 
   8  29   1        4.15      -10.22     20.15 o 
  -9  30   1        7.14       -4.10     22.32 o 
  -8  30   1       36.53       14.76     18.79 o 
  -7  30   1        0.24      -19.25     13.61 o 
  -6  30   1       48.19       25.72     16.78 o 
  -5  30   1      263.11      261.53     38.46 o 
  -4  30   1      109.86      226.31     39.79 o 
  -3  30   1        0.10       23.83     17.05 o 
  -2  30   1      807.79      744.34     25.99 o 
  -1  30   1       11.92       29.09     10.01 o 
   0  30   1      417.79      410.27     18.31 o 
   1  30   1      124.71      166.07     15.56 o 
   2  30   1       34.53       36.91     12.25 o 
   3  30   1      514.42      529.77     22.02 o 
   4  30   1      228.70      332.03     32.34 o 
   5  30   1       45.15       83.59     39.88 o 
   6  30   1       77.66      127.15     27.14 o 
   7  30   1       52.21       23.36     23.23 o 
   8  30   1        2.37      -26.50     19.67 o 
  -9  31   1        0.33       -7.77     23.26 o 
  -8  31   1        1.41      -27.14     18.10 o 
  -7  31   1        7.37       15.61     16.90 o 
  -6  31   1       15.16       14.94     15.65 o 
  -5  31   1       24.22        5.97     12.97 o 
  -4  31   1        0.02       35.25     14.37 o 
  -3  31   1        0.47       -2.14     11.50 o 
  -2  31   1      134.48      232.98     19.22 o 
  -1  31   1        6.24       20.27     13.45 o 
   0  31   1       94.84      169.24     15.65 o 
   1  31   1        1.20        5.46     10.13 o 
   2  31   1        4.32        4.61     11.34 o 
   3  31   1      105.71      124.66     16.24 o 
   4  31   1        7.96      108.13     23.41 o 
   5  31   1      103.94      149.39     26.44 o 
   6  31   1      343.49      272.54     33.25 o 
   7  31   1       46.77       25.21     21.60 o 
   8  31   1        5.90      -12.53     21.33 o 
  -8  32   1       24.75       26.60     27.25 o 
  -7  32   1      239.11      250.79     27.30 o 
  -6  32   1       37.33       25.96     16.20 o 
  -5  32   1       25.50        4.23     14.63 o 
  -4  32   1      133.04      228.83     29.91 o 
  -3  32   1      284.84      294.59     22.42 o 
  -2  32   1       58.84       57.91     14.39 o 
  -1  32   1      649.09      589.60     27.28 o 
   0  32   1      570.45      587.15     22.57 o 
   1  32   1       18.13       12.21     12.48 o 
   2  32   1      206.64      214.91     18.78 o 
   3  32   1      183.01      231.83     19.98 o 
   4  32   1      813.55      789.25     41.60 o 
   5  32   1      192.43      235.47     47.17 o 
   6  32   1        0.13       26.67     21.55 o 
   7  32   1        1.20        0.24     20.47 o 
   8  32   1       15.13       -1.36     21.30 o 
  -8  33   1        0.21      -22.65     19.16 o 
  -7  33   1        3.31        6.56     17.04 o 
  -6  33   1        0.06       -5.90     15.99 o 
  -5  33   1      119.67      124.40     20.83 o 
  -4  33   1      545.73      593.67     25.99 o 
  -3  33   1       39.76       54.91     15.17 o 
  -2  33   1       67.64       69.85     14.74 o 
  -1  33   1      129.35      189.27     21.59 o 
   0  33   1       34.72       74.64     13.32 o 
   1  33   1      110.48       79.39     18.48 o 
   2  33   1       14.14       37.57     13.22 o 
   3  33   1      188.17      261.49     20.88 o 
   4  33   1      159.76      168.53     27.49 o 
   5  33   1      130.71      161.78     27.64 o 
   6  33   1      145.54      149.93     28.40 o 
   7  33   1       35.87       20.91     22.33 o 
   8  33   1        2.22      -38.80     29.81 o 
  -8  34   1       47.31       39.71     24.64 o 
  -7  34   1       37.72       -9.94     17.22 o 
  -6  34   1       67.23       83.70     20.40 o 
  -5  34   1       93.19      109.31     20.79 o 
  -4  34   1      693.60      718.08     28.72 o 
  -3  34   1       40.36       39.22     14.42 o 
  -2  34   1      218.23      205.36     19.75 o 
  -1  34   1       65.28       55.40     17.55 o 
   0  34   1       80.92       63.07     13.74 o 
   1  34   1       69.03       63.24     14.12 o 
   2  34   1      519.41      462.09     21.88 o 
   3  34   1      313.59      398.39     27.23 o 
   4  34   1       41.98       43.14     21.55 o 
   5  34   1        0.50      -13.03     18.22 o 
   6  34   1       45.18      112.92     26.68 o 
   7  34   1       11.29      -17.10     21.64 o 
  -8  35   1       19.66       37.53     24.91 o 
  -7  35   1        6.64        6.36     20.91 o 
  -6  35   1       20.64        8.70     16.56 o 
  -5  35   1      191.21      169.38     23.94 o 
  -4  35   1       24.86       89.16     17.55 o 
  -3  35   1      232.73      220.78     21.37 o 
  -2  35   1      237.66      277.19     23.60 o 
  -1  35   1       17.45        0.46     14.46 o 
   0  35   1      148.50      152.67     20.44 o 
   1  35   1      349.80      363.85     21.15 o 
   2  35   1       71.33      111.24     16.08 o 
   3  35   1      923.12      797.76     42.29 o 
   4  35   1       78.81       62.93     22.95 o 
   5  35   1       10.28        5.12     19.41 o 
   6  35   1      433.67      433.71     41.92 o 
   7  35   1        9.78        1.65     21.77 o 
  -7  36   1       13.98       40.35     24.03 o 
  -6  36   1      146.19      134.59     23.87 o 
  -5  36   1        0.10       -9.63     15.77 o 
  -4  36   1       82.19       88.87     17.92 o 
  -3  36   1       33.00       59.19     16.20 o 
  -2  36   1      242.23      299.69     23.62 o 
  -1  36   1        7.44       -5.83     13.73 o 
   0  36   1      369.72      386.58     31.68 o 
   1  36   1       73.31      105.63     15.90 o 
   2  36   1      279.75      321.66     23.18 o 
   3  36   1       28.90      115.69     25.26 o 
   4  36   1       58.91       63.97     23.28 o 
   5  36   1       50.08       60.34     23.74 o 
   6  36   1       35.53       58.82     25.04 o 
   7  36   1       94.79      119.82     30.18 o 
  -7  37   1       14.89        2.57     21.83 o 
  -6  37   1       12.00       20.11     17.35 o 
  -5  37   1        2.00        4.48     16.70 o 
  -4  37   1        0.46       -4.89     12.88 o 
  -3  37   1       35.51       12.67     13.97 o 
  -2  37   1       77.84       92.19     16.84 o 
  -1  37   1       31.92        2.17     15.24 o 
   0  37   1      155.62      175.92     22.15 o 
   1  37   1       11.06        0.61     12.32 o 
   2  37   1       84.82       85.71     15.98 o 
   3  37   1       55.11       40.20     35.80 o 
   4  37   1       11.38        4.03     18.44 o 
   5  37   1        0.16      -18.45     19.25 o 
   6  37   1       30.41       27.83     23.30 o 
  -7  38   1        0.49       18.51     39.28 o 
  -6  38   1        3.76        2.83     17.53 o 
  -5  38   1       47.27       21.97     17.96 o 
  -4  38   1       84.53      133.35     19.23 o 
  -3  38   1        7.62      -17.64     12.62 o 
  -2  38   1       20.15       13.70     13.17 o 
  -1  38   1        1.11      -12.67     13.58 o 
   0  38   1        0.99       30.17     16.47 o 
   1  38   1       40.39       19.24     16.52 o 
   2  38   1       64.42       89.01     16.48 o 
   3  38   1       44.53       30.39     21.33 o 
   4  38   1        1.19       24.60     25.16 o 
   5  38   1       81.81       26.66     22.78 o 
   6  38   1       28.44       26.46     23.64 o 
  -6  39   1        6.25       12.22     18.79 o 
  -5  39   1       18.70       31.00     18.92 o 
  -4  39   1       51.42      126.10     27.37 o 
  -3  39   1       29.83       19.03     14.53 o 
  -2  39   1      163.71      138.19     22.35 o 
  -1  39   1       46.32       36.30     17.71 o 
   0  39   1       51.01       48.65     17.92 o 
   1  39   1       90.82      134.15     30.50 o 
   2  39   1       14.08        7.46     15.53 o 
   3  39   1       74.05       54.12     23.80 o 
   4  39   1      168.40      220.44     32.48 o 
   5  39   1        0.29      -31.00     22.38 o 
   6  39   1      122.25      161.85     32.04 o 
  -6  40   1      165.51      171.83     45.17 o 
  -5  40   1       24.49       15.02     20.81 o 
  -4  40   1      369.92      438.93     34.38 o 
  -3  40   1        9.09       -1.44     14.42 o 
  -2  40   1       95.20      109.43     21.79 o 
  -1  40   1        6.73        6.80     15.71 o 
   0  40   1      100.97       92.34     34.09 o 
   1  40   1      169.93      224.82     26.96 o 
   2  40   1       40.78       37.53     17.82 o 
   3  40   1       62.00       83.19     25.67 o 
   4  40   1       15.15       -1.15     20.34 o 
   5  40   1       29.16       10.96     23.51 o 
  -6  41   1       16.96      -15.95     22.38 o 
  -5  41   1        5.97       -5.67     17.67 o 
  -4  41   1        1.39       11.03     17.21 o 
  -3  41   1        0.43      -11.16     14.30 o 
  -2  41   1       14.99        0.78     16.82 o 
  -1  41   1       23.62       22.50     17.55 o 
   0  41   1       35.39       19.47     17.18 o 
   1  41   1       93.09       88.40     20.38 o 
   2  41   1       63.61      103.21     26.38 o 
   3  41   1      104.84       89.62     26.37 o 
   4  41   1        7.35      -23.83     22.15 o 
   5  41   1       16.64        4.77     22.98 o 
  -5  42   1       41.88       21.91     20.48 o 
  -4  42   1       19.76       11.89     19.42 o 
  -3  42   1       22.70        0.02     15.36 o 
  -2  42   1       75.18       56.00     24.25 o 
  -1  42   1        0.01       -9.69     16.96 o 
   0  42   1       39.67       -2.16     16.50 o 
   1  42   1        7.54       12.19     18.21 o 
   2  42   1      150.58      113.56     43.83 o 
   3  42   1        5.02       -6.86     20.87 o 
   4  42   1        0.41      -21.92     20.87 o 
   5  42   1        1.71       17.54     23.76 o 
  -5  43   1        2.46        8.92     21.02 o 
  -4  43   1        1.29        7.86     20.43 o 
  -3  43   1        3.91        9.96     16.20 o 
  -2  43   1        0.01        6.78     17.52 o 
  -1  43   1        0.69      -24.07     16.05 o 
   0  43   1        4.81      -23.66     15.77 o 
   1  43   1        2.89      -22.66     15.11 o 
   2  43   1        0.43      -42.99     30.83 o 
   3  43   1       28.43        1.82     21.22 o 
   4  43   1        4.55      -13.16     22.04 o 
  -4  44   1      125.12      116.77     24.99 o 
  -3  44   1       10.26      -10.55     23.73 o 
  -2  44   1       84.59       72.15     21.47 o 
  -1  44   1       11.64        2.64     18.48 o 
   0  44   1        0.11      -28.73     19.16 o 
   1  44   1       23.36       15.18     21.91 o 
   2  44   1        0.32       -8.45     33.98 o 
   3  44   1        0.01       19.31     33.24 o 
  -3  45   1        0.18      -21.25     21.27 o 
  -2  45   1        3.12        9.47     19.71 o 
  -1  45   1       12.31        3.37     18.60 o 
   0  45   1        4.46        1.21     18.83 o 
   1  45   1       32.85       25.34     23.69 o 
   2  45   1        2.20      -31.66     31.29 o 
   3  45   1       12.86       22.75     35.75 o 
  -3  46   1        4.25      -24.02     23.36 o 
  -2  46   1       36.52       14.08     19.74 o 
  -1  46   1        3.41      -14.59     18.68 o 
   0  46   1       37.84       15.57     19.95 o 
   1  46   1        0.81      -31.12     20.75 o 
   2  46   1       15.27        9.19     38.35 o 
  -1  47   1        2.14      -18.92     18.96 o 
   0  47   1       21.13       -9.46     23.71 o 
 -12   0   2      140.95      170.85     45.22 o 
 -11   0   2      166.99      148.10     40.21 o 
 -10   0   2     1615.31     1489.00     87.00 o 
  -9   0   2     4396.73     3964.55    111.45 o 
  -8   0   2      795.67      732.69     34.07 o 
  -7   0   2      786.75      655.55     29.96 o 
  -6   0   2      835.04      799.20     31.20 o 
  -5   0   2        7.21       62.81     17.78 o 
  -4   0   2     3585.55     3551.60     72.98 o 
  -3   0   2      816.32      694.90     27.23 o 
  -2   0   2     2240.96     2123.65     77.63 o 
  -1   0   2     3743.23     3833.54    127.49 o 
   0   0   2      327.30      389.88     11.16 o 
   1   0   2    14962.87    14295.11    322.22 o 
   2   0   2     2829.29     3003.14     74.77 o 
   3   0   2        7.46       11.19      9.33 o 
   4   0   2     1284.21     1327.80     41.63 o 
   5   0   2     1153.57     1131.97     39.51 o 
   6   0   2      229.49      213.45     22.05 o 
   7   0   2      744.99      781.69     36.61 o 
   8   0   2        0.09      -33.33     23.03 o 
   9   0   2      865.07      771.25     58.03 o 
  10   0   2        0.50        1.76     27.67 o 
 -12   1   2      146.35      203.99     35.21 o 
 -11   1   2       41.36       44.83     25.21 o 
 -10   1   2       23.33      147.94     27.54 o 
  -9   1   2      123.83      499.84     37.82 o 
  -8   1   2       32.72       86.55     15.05 o 
  -7   1   2      267.29      251.63     14.35 o 
  -6   1   2      549.00      509.68     14.57 o 
  -5   1   2     1293.08     1180.21     21.06 o 
  -4   1   2     1231.80     1309.27     22.06 o 
  -3   1   2     3152.90     3245.95     51.77 o 
  -2   1   2       30.80       23.81     12.81 o 
  -1   1   2     1071.48     1281.96     34.60 o 
   0   1   2        0.54        6.66      3.78 o 
   1   1   2       32.17       29.22      4.37 o 
   2   1   2     2584.37     2685.30     47.95 o 
   3   1   2      216.74      237.09     11.27 o 
   4   1   2        2.14       20.25      7.34 o 
   5   1   2       15.13       37.57      8.67 o 
   6   1   2        4.53       22.38      9.44 o 
   7   1   2      718.04      654.62     23.87 o 
   8   1   2        0.01       32.49     19.55 o 
   9   1   2     1040.94      946.02     45.76 o 
  10   1   2       35.33        1.49     24.70 o 
 -12   2   2        0.24        5.00     21.62 o 
 -11   2   2       26.99       12.53     20.19 o 
 -10   2   2      151.25      189.27     42.39 o 
  -9   2   2     2771.70     2563.38     66.93 o 
  -8   2   2      813.13      778.45     24.94 o 
  -7   2   2       73.35      105.83     11.31 o 
  -6   2   2      537.42      484.67     14.26 o 
  -5   2   2      107.55      140.13      8.45 o 
  -4   2   2      211.92      231.43     10.32 o 
  -3   2   2     9179.92     8929.98    150.53 o 
  -2   2   2     6066.86     5880.78    136.89 o 
  -1   2   2    35509.24    34178.76    749.30 o 
   0   2   2     4374.21     4395.71     83.90 o 
   1   2   2       11.23        9.03      3.40 o 
   2   2   2     1980.35     1921.99     36.03 o 
   3   2   2        5.24       -4.01      4.48 o 
   4   2   2     2900.88     2964.40     55.49 o 
   5   2   2     1027.36      947.23     25.00 o 
   6   2   2     1128.93     1036.17     28.08 o 
   7   2   2     1160.67     1156.87     32.23 o 
   8   2   2      286.27      383.55     42.71 o 
   9   2   2       18.68      149.34     25.75 o 
  10   2   2        0.69      -10.68     18.71 o 
 -12   3   2        3.11       -4.79     23.24 o 
 -11   3   2        5.73       10.75     28.83 o 
 -10   3   2      240.43      300.54     26.13 o 
  -9   3   2      644.71     1044.76     38.31 o 
  -8   3   2      105.32      205.91     21.82 o 
  -7   3   2      423.53      447.86     17.21 o 
  -6   3   2      287.35      344.38     15.08 o 
  -5   3   2      215.98      257.49     14.82 o 
  -4   3   2      916.58      951.21     17.33 o 
  -3   3   2      750.66      838.33     48.73 o 
  -2   3   2      438.01      418.95     14.29 o 
  -1   3   2    29964.41    28807.10    520.36 o 
   0   3   2    15165.37    15595.44    284.63 o 
   1   3   2       21.93       37.12      8.44 o 
   2   3   2      491.22      528.04     13.65 o 
   3   3   2       27.45       24.89      5.74 o 
   4   3   2       14.67       52.39      7.84 o 
   5   3   2      216.54      264.94     17.60 o 
   6   3   2      191.18      264.56     16.73 o 
   7   3   2       44.49      215.51     25.78 o 
   8   3   2      460.86      502.66     26.48 o 
   9   3   2       13.84      135.85     25.17 o 
  10   3   2        5.90      -15.53     18.42 o 
 -12   4   2      121.35      162.54     31.91 o 
 -11   4   2      120.11      136.59     28.86 o 
 -10   4   2       74.44      123.29     20.12 o 
  -9   4   2     1611.11     1663.09     50.37 o 
  -8   4   2        8.29       76.42     12.25 o 
  -7   4   2     1408.08     1247.28     39.01 o 
  -6   4   2     2374.17     2407.33     42.96 o 
  -5   4   2     1378.36     1635.08     27.21 o 
  -4   4   2      404.49      484.68     12.44 o 
  -3   4   2      490.46      429.48     13.05 o 
  -2   4   2     2179.57     2358.42     50.23 o 
  -1   4   2    44177.62    42478.25    643.08 o 
   0   4   2     6268.57     6466.40    121.18 o 
   1   4   2     7875.76     6951.45    167.09 o 
   2   4   2      905.86     1024.52     21.92 o 
   3   4   2     2321.39     2330.17     44.07 o 
   4   4   2       61.87      106.05     10.08 o 
   5   4   2     1943.71     2045.23     42.84 o 
   6   4   2      163.62      214.38     15.65 o 
   7   4   2     1006.98     1024.76     40.66 o 
   8   4   2      337.72      376.59     25.74 o 
   9   4   2      433.34      428.08     32.10 o 
  10   4   2        0.02      -21.13     18.84 o 
 -12   5   2      120.28       90.85     29.75 o 
 -11   5   2      106.95      113.60     30.87 o 
 -10   5   2       17.92       29.13     16.05 o 
  -9   5   2      367.70      471.35     28.94 o 
  -8   5   2      517.84      582.99     26.83 o 
  -7   5   2      442.15      391.39     27.40 o 
  -6   5   2     1606.17     1451.78     29.19 o 
  -5   5   2     4575.19     4444.77     70.71 o 
  -4   5   2      218.82      200.18     10.40 o 
  -3   5   2      436.53      462.68     13.82 o 
  -2   5   2      248.76      312.03     12.16 o 
  -1   5   2     2812.97     3012.74     50.88 o 
   0   5   2    14098.09    13980.99    256.01 o 
   1   5   2        9.36       21.19      7.43 o 
   2   5   2    10790.02    11043.73    178.88 o 
   3   5   2      344.60      326.96     11.56 o 
   4   5   2       67.55      110.37     10.05 o 
   5   5   2        4.00       17.16     10.36 o 
   6   5   2        0.17       39.94     10.08 o 
   7   5   2     1739.59     1534.81     45.34 o 
   8   5   2      382.75      409.50     25.53 o 
   9   5   2      486.86      448.97     32.67 o 
  10   5   2       30.98       14.21     21.16 o 
 -12   6   2      123.71      129.85     29.90 o 
 -11   6   2       66.39       16.20     22.98 o 
 -10   6   2      182.52      211.24     23.54 o 
  -9   6   2      503.52      491.49     26.69 o 
  -8   6   2     1112.95     1009.42     35.35 o 
  -7   6   2      122.97      138.36     12.11 o 
  -6   6   2       31.42       91.57      8.49 o 
  -5   6   2     1523.20     1587.50     30.08 o 
  -4   6   2      516.94      484.92     18.66 o 
  -3   6   2      881.56      768.42     19.26 o 
  -2   6   2      824.47      872.34     19.38 o 
  -1   6   2     5087.03     4948.33     73.00 o 
   0   6   2      920.56      929.34     24.17 o 
   1   6   2      393.36      338.54     25.72 o 
   2   6   2      811.43      780.78     19.83 o 
   3   6   2      495.22      451.58     13.72 o 
   4   6   2      231.74      242.42     11.52 o 
   5   6   2      853.18      847.21     23.59 o 
   6   6   2      695.51      731.22     23.19 o 
   7   6   2      586.98      560.16     27.49 o 
   8   6   2      388.15      415.34     27.23 o 
   9   6   2        0.01        9.54     20.71 o 
  10   6   2        0.79      -26.49     17.66 o 
 -12   7   2      130.50      158.93     32.46 o 
 -11   7   2       42.85       70.26     19.97 o 
 -10   7   2      346.10      367.49     29.54 o 
  -9   7   2      490.53      472.18     27.54 o 
  -8   7   2       38.28       80.68     15.88 o 
  -7   7   2      242.77      264.86     14.57 o 
  -6   7   2      280.48      385.30     19.11 o 
  -5   7   2     1426.92     1450.38     28.19 o 
  -4   7   2     1066.03     1213.36     71.56 o 
  -3   7   2     2136.58     2106.76     59.35 o 
  -2   7   2       54.23       63.91      8.22 o 
  -1   7   2     1091.40      949.24     22.99 o 
   0   7   2     1177.09     1365.15     29.94 o 
   1   7   2     2544.19     2368.21     99.26 o 
   2   7   2       16.91       28.95      7.25 o 
   3   7   2      187.59      185.92      9.38 o 
   4   7   2     1640.36     1857.36     44.74 o 
   5   7   2      213.56      260.53     15.07 o 
   6   7   2     1538.76     1465.56     42.36 o 
   7   7   2      127.35      136.22     18.22 o 
   8   7   2      376.12      459.80     28.74 o 
   9   7   2      324.29      269.62     55.34 o 
  10   7   2       25.91       33.33     31.66 o 
 -12   8   2       50.63       69.24     27.71 o 
 -11   8   2       34.58       38.30     18.10 o 
 -10   8   2        0.89      -11.78     14.17 o 
  -9   8   2       60.61       81.68     18.94 o 
  -8   8   2      535.71      445.84     32.34 o 
  -7   8   2      212.31      263.48     20.36 o 
  -6   8   2     3409.57     3355.36     56.99 o 
  -5   8   2      144.14      236.73     10.12 o 
  -4   8   2    10451.00    10374.13    172.88 o 
  -3   8   2      656.83      694.92     19.69 o 
  -2   8   2     9500.18     9610.20    182.25 o 
  -1   8   2      660.85      605.97     15.01 o 
   0   8   2     3865.09     3751.86     73.20 o 
   1   8   2      332.95      418.38     56.22 o 
   2   8   2      856.90      721.68     17.06 o 
   3   8   2      231.38      312.36     11.57 o 
   4   8   2     5161.26     5452.22     95.20 o 
   5   8   2        5.23       10.72      7.72 o 
   6   8   2      693.76      687.97     26.93 o 
   7   8   2       21.19       35.58     14.24 o 
   8   8   2       14.43       41.68     16.50 o 
   9   8   2       67.86       91.63     23.14 o 
  10   8   2       12.71       -9.10     29.25 o 
 -12   9   2        1.86      -24.54     23.37 o 
 -11   9   2       13.72       -5.25     16.23 o 
 -10   9   2        2.40      -24.39     17.60 o 
  -9   9   2       21.64        3.64     14.84 o 
  -8   9   2      187.52      204.03     21.51 o 
  -7   9   2      376.68      320.82     19.27 o 
  -6   9   2       92.59      222.99     32.45 o 
  -5   9   2      542.93      616.09     15.79 o 
  -4   9   2      981.99     1343.01     74.76 o 
  -3   9   2     1205.00     1246.46     35.21 o 
  -2   9   2    14683.67    15230.27    214.67 o 
  -1   9   2       53.16       34.86      5.17 o 
   0   9   2      523.46      631.28     16.86 o 
   1   9   2     1733.12     1843.58     41.98 o 
   2   9   2        0.76       -3.01      3.79 o 
   3   9   2     1168.17     1284.30     28.18 o 
   4   9   2      476.59      535.57     17.43 o 
   5   9   2       15.95       15.81      8.04 o 
   6   9   2      446.24      459.23     22.45 o 
   7   9   2      275.05      332.82     24.83 o 
   8   9   2       90.45      137.36     19.68 o 
   9   9   2       56.35       56.78     18.31 o 
  10   9   2       73.46       28.23     31.01 o 
 -11  10   2       32.91       59.69     19.45 o 
 -10  10   2       16.50        2.90     15.97 o 
  -9  10   2       60.32       59.45     17.53 o 
  -8  10   2       20.92        7.57     13.58 o 
  -7  10   2      129.94      160.68     14.72 o 
  -6  10   2      461.16      526.78     15.32 o 
  -5  10   2      478.74      588.80     38.25 o 
  -4  10   2      495.63      482.77     36.98 o 
  -3  10   2      174.87      173.24     10.20 o 
  -2  10   2      856.21      987.35     19.54 o 
  -1  10   2       21.91       35.80      5.34 o 
   0  10   2       15.85       13.72      4.29 o 
   1  10   2      176.25      183.75     28.12 o 
   2  10   2      184.06      245.61     13.62 o 
   3  10   2     1883.44     1887.92     46.27 o 
   4  10   2       13.62       22.54      7.39 o 
   5  10   2      247.08      246.84     14.21 o 
   6  10   2      308.10      323.39     20.19 o 
   7  10   2       77.41      113.14     17.72 o 
   8  10   2      223.49      344.63     27.05 o 
   9  10   2        8.97      -21.03     14.02 o 
  10  10   2        5.36        3.81     26.00 o 
 -11  11   2       80.43       47.56     21.48 o 
 -10  11   2       79.71       55.83     18.42 o 
  -9  11   2        3.64       52.92     16.28 o 
  -8  11   2        6.70      -11.81     12.42 o 
  -7  11   2      158.48      194.97     16.08 o 
  -6  11   2       20.37       43.25      9.03 o 
  -5  11   2     1530.08     1633.52     37.10 o 
  -4  11   2     1562.74     1899.34     59.81 o 
  -3  11   2        7.22       22.04      7.87 o 
  -2  11   2     1441.53     1497.54     26.83 o 
  -1  11   2     1389.47     1492.26     30.03 o 
   0  11   2       49.38       74.09      6.51 o 
   1  11   2     1837.47     1846.39     84.37 o 
   2  11   2      964.41      906.93     21.10 o 
   3  11   2     1051.54     1117.66     21.77 o 
   4  11   2      442.43      450.97     19.43 o 
   5  11   2      210.05      216.24     14.61 o 
   6  11   2      720.23      727.42     36.49 o 
   7  11   2      498.48      400.23     22.69 o 
   8  11   2     1060.22      951.93     36.46 o 
   9  11   2        8.74       -6.63     18.20 o 
  10  11   2       91.77       81.15     35.75 o 
 -11  12   2      124.33      146.70     24.01 o 
 -10  12   2      156.58      157.51     22.99 o 
  -9  12   2     1007.04      940.30     37.24 o 
  -8  12   2      236.69      176.19     21.17 o 
  -7  12   2      433.13      461.18     19.12 o 
  -6  12   2      104.34      124.37     12.65 o 
  -5  12   2     6590.13     6395.77    144.14 o 
  -4  12   2     7206.57     7462.50    128.64 o 
  -3  12   2     4508.57     4656.11     73.11 o 
  -2  12   2     2598.39     2531.29     41.52 o 
  -1  12   2      148.89      126.57     11.00 o 
   0  12   2      864.96      792.51     19.02 o 
   1  12   2      731.77      837.53     19.64 o 
   2  12   2       21.41       55.62     15.88 o 
   3  12   2      514.62      613.13     17.75 o 
   4  12   2       55.32       53.25      8.85 o 
   5  12   2      725.88      787.68     28.28 o 
   6  12   2     1206.53     1211.82     38.70 o 
   7  12   2       16.84       17.31     13.40 o 
   8  12   2        0.07       89.32     18.54 o 
   9  12   2        8.66       -9.82     18.14 o 
  10  12   2        9.60        9.56     30.46 o 
 -11  13   2       70.00       86.44     22.08 o 
 -10  13   2      132.60      105.92     29.63 o 
  -9  13   2      472.52      467.89     40.12 o 
  -8  13   2      247.49      320.28     39.96 o 
  -7  13   2      722.50      617.35     31.83 o 
  -6  13   2      194.22      239.55     14.91 o 
  -5  13   2      213.35      418.26     89.02 o 
  -4  13   2     2344.88     2331.42     47.98 o 
  -3  13   2     2204.10     2151.19     41.75 o 
  -2  13   2     1189.37     1207.65     23.24 o 
  -1  13   2     1377.02     1303.85     27.69 o 
   0  13   2       41.64       53.89      7.10 o 
   1  13   2     3380.90     3325.36     80.79 o 
   2  13   2     2520.92     2493.35     53.55 o 
   3  13   2     1102.45     1127.08     32.95 o 
   4  13   2       34.31       25.70      6.25 o 
   5  13   2       49.14       52.19     12.52 o 
   6  13   2      903.81      856.69     34.55 o 
   7  13   2        4.63      -18.13     12.09 o 
   8  13   2      720.96      637.94     30.01 o 
   9  13   2        0.21      -14.81     18.21 o 
  10  13   2       99.65      125.63     37.88 o 
 -11  14   2       94.39      117.35     22.14 o 
 -10  14   2        1.22        0.58     15.58 o 
  -9  14   2      351.52      353.54     28.65 o 
  -8  14   2      190.08      207.56     26.56 o 
  -7  14   2       59.78       94.65     13.56 o 
  -6  14   2      395.19      359.84     16.48 o 
  -5  14   2       44.84       63.57     12.89 o 
  -4  14   2     1788.51     1910.86     41.57 o 
  -3  14   2       17.43       34.79     10.32 o 
  -2  14   2      327.11      351.94     11.72 o 
  -1  14   2     2730.01     2814.84     52.18 o 
   0  14   2     4026.74     4055.31     71.78 o 
   1  14   2      103.55      128.61     14.81 o 
   2  14   2      641.60      656.09     17.66 o 
   3  14   2     1230.28     1282.07     29.32 o 
   4  14   2      343.81      265.73     10.33 o 
   5  14   2       34.41       16.30     10.75 o 
   6  14   2        5.12       46.11     23.86 o 
   7  14   2       30.46       23.72     14.59 o 
   8  14   2       18.17       75.25     18.43 o 
   9  14   2        9.17        2.10     21.10 o 
  10  14   2        3.19        6.59     29.62 o 
 -11  15   2       24.67       31.87     18.04 o 
 -10  15   2       35.42       61.67     19.16 o 
  -9  15   2        0.45       16.41     16.18 o 
  -8  15   2        5.49      -11.30     12.60 o 
  -7  15   2       84.30      128.96     14.89 o 
  -6  15   2        0.04       13.76     10.59 o 
  -5  15   2       45.61       82.70     13.07 o 
  -4  15   2      161.65      255.19     13.21 o 
  -3  15   2     2313.21     2289.20     41.47 o 
  -2  15   2     1451.16     1632.80     33.54 o 
  -1  15   2      226.13      214.18     17.94 o 
   0  15   2      625.18      674.11     22.57 o 
   1  15   2      366.17      400.39     13.32 o 
   2  15   2      410.68      379.63     13.17 o 
   3  15   2      782.43      867.61     22.81 o 
   4  15   2       78.30      130.53      9.75 o 
   5  15   2      164.76      176.64     18.11 o 
   6  15   2        0.37       71.37     15.74 o 
   7  15   2        7.15      -16.06     13.37 o 
   8  15   2        1.81       33.84     20.02 o 
   9  15   2      124.26      134.38     42.67 o 
  10  15   2        2.49      -18.54     20.43 o 
 -11  16   2      101.12      104.22     21.98 o 
 -10  16   2      308.66      366.30     31.49 o 
  -9  16   2       79.81      100.91     19.83 o 
  -8  16   2      260.00      276.63     27.75 o 
  -7  16   2      983.60      968.97     29.95 o 
  -6  16   2      205.60      154.83     14.75 o 
  -5  16   2      113.70      161.01     15.12 o 
  -4  16   2      185.82      195.41     12.59 o 
  -3  16   2     2276.25     2383.62     43.33 o 
  -2  16   2    10087.08    10377.75    172.41 o 
  -1  16   2     1878.27     1860.38     37.72 o 
   0  16   2     1521.18     1530.90     35.80 o 
   1  16   2      904.87      966.25     23.30 o 
   2  16   2      286.60      264.55     11.24 o 
   3  16   2       23.56       32.00      7.10 o 
   4  16   2      259.11      235.39     15.96 o 
   5  16   2      399.51      343.47     19.65 o 
   6  16   2      691.21      719.89     53.32 o 
   7  16   2       66.92       36.69     15.93 o 
   8  16   2       80.90      166.02     27.88 o 
   9  16   2        1.25       15.39     21.91 o 
  10  16   2        2.07       10.26     22.28 o 
 -11  17   2        0.23       13.42     19.33 o 
 -10  17   2       52.25       71.58     20.36 o 
  -9  17   2      191.92      179.60     22.84 o 
  -8  17   2       50.46       71.83     17.60 o 
  -7  17   2      597.91      620.79     23.86 o 
  -6  17   2       16.37        5.50      9.68 o 
  -5  17   2      526.29      432.21     20.37 o 
  -4  17   2      470.46      393.70     14.55 o 
  -3  17   2     4307.33     4301.20     70.13 o 
  -1  17   2       40.43       20.69      6.99 o 
   0  17   2       25.96       41.27     10.14 o 
   1  17   2       27.40       32.62     11.03 o 
   2  17   2      105.54      136.31     10.25 o 
   3  17   2      284.41      290.07     11.72 o 
   4  17   2       16.41       19.99      7.32 o 
   5  17   2       17.70       23.80     12.00 o 
   6  17   2      773.82      777.45     35.64 o 
   7  17   2        1.40       -0.49     14.26 o 
   8  17   2      544.21      477.13     34.57 o 
   9  17   2        1.60       47.62     24.12 o 
  10  17   2       49.26       51.39     25.97 o 
 -11  18   2      155.70      159.36     26.83 o 
 -10  18   2       14.88       -4.88     16.78 o 
  -9  18   2       43.49       49.99     17.92 o 
  -8  18   2      147.14      152.17     21.19 o 
  -7  18   2      165.09      270.57     20.23 o 
  -6  18   2      240.19      218.00     17.70 o 
  -5  18   2      169.69      137.38     22.41 o 
  -4  18   2       42.80       66.57     12.39 o 
  -3  18   2       86.03      171.90     42.43 o 
  -2  18   2     6702.58     6461.04    111.46 o 
  -1  18   2      126.14      130.26     10.38 o 
   0  18   2     3699.01     3759.62     68.88 o 
   1  18   2       15.18       15.81      8.35 o 
   2  18   2      159.33      157.13     10.51 o 
   3  18   2        0.53       13.59      6.56 o 
   4  18   2      306.62      317.33     15.44 o 
   5  18   2       30.66       40.33     10.96 o 
   6  18   2      304.37      350.70     25.69 o 
   7  18   2      123.76       88.22     23.27 o 
   8  18   2        0.23       37.47     21.77 o 
   9  18   2       12.94       43.48     23.19 o 
 -11  19   2        3.39       -2.27     15.85 o 
 -10  19   2      110.85      101.52     21.87 o 
  -9  19   2        4.58       -9.83     14.19 o 
  -8  19   2       33.23       53.03     16.80 o 
  -7  19   2      434.83      412.10     27.99 o 
  -6  19   2       26.41       26.97     12.54 o 
  -5  19   2      749.36      668.11     24.49 o 
  -4  19   2        0.65       -0.50      6.87 o 
  -3  19   2     2081.85     2081.27     45.38 o 
  -2  19   2      739.73      884.02     34.83 o 
  -1  19   2      819.18      707.81     19.81 o 
   0  19   2     2056.51     2254.62     45.29 o 
   1  19   2       91.18       72.94      8.88 o 
   2  19   2       62.02      106.11     13.82 o 
   3  19   2      267.19      244.58     12.44 o 
   4  19   2      691.53      628.69     21.78 o 
   5  19   2      503.57      438.65     18.98 o 
   6  19   2      202.51      219.18     31.07 o 
   7  19   2       93.62      101.97     24.93 o 
   8  19   2      383.27      392.60     37.83 o 
   9  19   2      349.53      317.76     37.51 o 
 -11  20   2        0.10        2.87     18.75 o 
 -10  20   2       85.78      117.27     22.25 o 
  -9  20   2       35.79       20.99     16.03 o 
  -8  20   2      346.28      448.08     49.29 o 
  -7  20   2      429.90      429.61     21.15 o 
  -6  20   2      330.14      306.38     18.37 o 
  -5  20   2      983.85     1005.62     25.92 o 
  -4  20   2      223.67      213.17     14.04 o 
  -3  20   2     2088.38     2022.39     45.46 o 
  -2  20   2      400.76      534.69     27.37 o 
  -1  20   2     1247.41     1406.60     31.99 o 
   0  20   2      704.26      826.52     34.73 o 
   1  20   2       85.03       79.50      9.28 o 
   2  20   2     1001.87     1047.60     38.50 o 
   3  20   2      273.98      296.17     17.93 o 
   4  20   2       18.59       29.04     12.80 o 
   5  20   2      102.75      145.39     14.80 o 
   6  20   2        0.11        6.31     13.71 o 
   7  20   2       66.72       80.22     23.33 o 
   8  20   2       33.60       64.57     22.37 o 
   9  20   2       68.58       72.77     26.57 o 
 -10  21   2       17.37       27.81     17.95 o 
  -9  21   2       38.61       30.68     16.74 o 
  -8  21   2       53.94       91.47     18.62 o 
  -7  21   2       87.90       94.04     15.04 o 
  -6  21   2      411.09      378.90     18.25 o 
  -5  21   2       42.61       52.57     15.63 o 
  -4  21   2      592.76      497.36     20.55 o 
  -3  21   2      844.44      894.97     26.37 o 
  -2  21   2     3888.20     3914.18     72.85 o 
  -1  21   2     2487.01     2468.69     49.52 o 
   0  21   2     1800.60     1868.52     39.93 o 
   1  21   2      729.16      696.83     20.53 o 
   2  21   2       62.07       98.68     12.16 o 
   3  21   2      267.59      282.86     13.51 o 
   4  21   2       41.36       52.72     11.23 o 
   5  21   2      169.32      158.98     15.66 o 
   6  21   2       84.60       95.98     18.30 o 
   7  21   2        9.53       13.37     20.66 o 
   8  21   2      118.18      104.18     26.44 o 
   9  21   2       38.55       60.14     24.11 o 
 -10  22   2       80.66      122.13     24.17 o 
  -9  22   2       20.09       42.74     18.16 o 
  -8  22   2      576.64      522.93     73.49 o 
  -7  22   2        9.88      -13.05     10.39 o 
  -6  22   2       11.92        2.52     12.37 o 
  -5  22   2       18.59       39.71      9.90 o 
  -4  22   2      339.89      340.63     16.74 o 
  -3  22   2      395.91      372.14     26.68 o 
  -2  22   2     4241.42     4339.03     80.06 o 
  -1  22   2      211.14      336.42     14.35 o 
   0  22   2     2376.02     2302.86     47.32 o 
   1  22   2     1307.85     1368.15     32.44 o 
   2  22   2      430.41      393.95     15.67 o 
   3  22   2        2.66        8.32      9.07 o 
   4  22   2      419.31      368.28     24.07 o 
   5  22   2      147.88      177.26     19.86 o 
   6  22   2      218.06      228.53     28.81 o 
   7  22   2      104.50      106.49     25.24 o 
   8  22   2       47.40       57.31     24.73 o 
   9  22   2        9.00      -16.90     20.77 o 
 -10  23   2       22.23       27.57     19.49 o 
  -9  23   2        2.72        3.29     20.98 o 
  -8  23   2      260.73      343.19     25.12 o 
  -7  23   2      292.28      301.77     20.18 o 
  -6  23   2      161.09      160.48     15.88 o 
  -5  23   2      548.82      539.99     19.44 o 
  -4  23   2      207.85      239.64     21.56 o 
  -3  23   2       42.16       56.68     11.47 o 
  -2  23   2     1673.41     1861.02     40.51 o 
  -1  23   2      930.00      969.03     25.70 o 
   0  23   2       28.87      131.06     15.68 o 
   1  23   2     1815.09     1985.99     42.94 o 
   2  23   2        5.22       20.32     10.58 o 
   3  23   2      103.01       99.94     11.69 o 
   4  23   2       21.14       27.96     10.70 o 
   5  23   2       16.56       28.44     14.26 o 
   6  23   2      278.98      235.58     30.25 o 
   7  23   2       27.20       58.20     23.03 o 
   8  23   2      107.47       79.26     26.33 o 
   9  23   2        3.34      -23.52     34.87 o 
 -10  24   2      107.73      161.02     22.37 o 
  -9  24   2       45.96       33.17     15.99 o 
  -8  24   2      126.38      178.47     22.45 o 
  -7  24   2      202.00      174.31     16.84 o 
  -6  24   2       78.87       82.67     17.54 o 
  -5  24   2      250.13      423.02     21.13 o 
  -4  24   2        2.65        8.84      9.81 o 
  -3  24   2      230.84      185.78     16.05 o 
  -2  24   2     2671.97     2585.64     52.97 o 
  -1  24   2      169.18      209.59     14.03 o 
   0  24   2      406.64      421.56     19.25 o 
   1  24   2     1507.60     1526.68     64.77 o 
   2  24   2      405.97      442.34     17.29 o 
   3  24   2      159.27      176.19     17.64 o 
   4  24   2      102.10      127.70     14.80 o 
   5  24   2       98.30      127.16     19.19 o 
   6  24   2       20.37       32.31     31.38 o 
   7  24   2      321.49      309.93     34.77 o 
   8  24   2        0.08      -27.32     18.21 o 
   9  24   2       13.77       29.57     25.44 o 
 -10  25   2      167.53      180.92     22.03 o 
  -9  25   2      160.09      172.25     21.97 o 
  -8  25   2       97.83      108.75     18.22 o 
  -7  25   2        8.80       -2.42     10.70 o 
  -6  25   2      762.07      647.08     22.82 o 
  -5  25   2     2166.92     2082.62     56.47 o 
  -4  25   2      233.65      243.28     22.86 o 
  -3  25   2      490.31      539.54     25.89 o 
  -2  25   2      862.41      885.13     35.79 o 
  -1  25   2      174.76      178.82     16.20 o 
   0  25   2      564.94      519.22     26.60 o 
   1  25   2      156.13      308.50     15.83 o 
   2  25   2       89.27      134.23     12.87 o 
   3  25   2        3.38       36.09     14.48 o 
   4  25   2      158.92      197.76     17.11 o 
   5  25   2        0.98       28.00     19.68 o 
   6  25   2       21.69       -6.67     18.41 o 
   7  25   2       51.74       65.76     24.76 o 
   8  25   2        0.02      -22.44     34.91 o 
   9  25   2      155.25      211.97     33.77 o 
 -10  26   2       69.85       78.28     19.60 o 
  -9  26   2       35.29       15.47     14.33 o 
  -8  26   2       79.46       88.71     17.02 o 
  -7  26   2       17.77        2.08     11.24 o 
  -6  26   2      169.66      174.00     16.70 o 
  -5  26   2     1792.71     1780.86     55.36 o 
  -4  26   2      369.99      337.90     19.11 o 
  -3  26   2     1024.71     1005.77     30.35 o 
  -2  26   2      266.02      346.59     23.72 o 
  -1  26   2      121.41      138.57     12.56 o 
   0  26   2       70.38       83.63     11.10 o 
   1  26   2      684.99      696.28     22.58 o 
   2  26   2      438.35      411.59     17.50 o 
   3  26   2     1493.66     1392.11     42.35 o 
   4  26   2      169.26      174.92     16.93 o 
   5  26   2      732.49      648.96     36.73 o 
   6  26   2       24.31       10.04     20.14 o 
   7  26   2      367.59      336.32     36.86 o 
   8  26   2       49.93       39.04     32.50 o 
 -10  27   2        0.81       -4.29     16.93 o 
  -9  27   2        1.47       23.45     15.83 o 
  -8  27   2       77.90       76.03     16.72 o 
  -7  27   2       54.41       34.57     12.97 o 
  -6  27   2        1.67      -11.61     11.41 o 
  -5  27   2      400.30      493.77     25.42 o 
  -4  27   2      238.11      235.66     19.76 o 
  -3  27   2       46.60      105.61     14.22 o 
  -2  27   2       29.24       61.10     14.59 o 
  -1  27   2       50.74       63.56     11.34 o 
   0  27   2       56.82       49.88     10.55 o 
   1  27   2        0.86       80.40     17.62 o 
   2  27   2       20.16       35.46     10.33 o 
   3  27   2     1311.76     1303.42     42.60 o 
   4  27   2       97.60      105.03     14.83 o 
   5  27   2       16.41       53.92     20.52 o 
   6  27   2       25.32       12.64     21.16 o 
   7  27   2       16.08       11.26     21.60 o 
   8  27   2        8.51      -22.62     19.38 o 
  -9  28   2       48.81       38.94     17.92 o 
  -8  28   2        2.23      -16.20     13.45 o 
  -7  28   2      166.38      155.53     16.98 o 
  -6  28   2       72.37       28.48     14.12 o 
  -5  28   2      390.47      425.49     23.04 o 
  -4  28   2        0.05       28.52     13.79 o 
  -3  28   2      145.72      217.39     25.38 o 
  -2  28   2      199.46      193.39     20.67 o 
  -1  28   2      599.34      600.97     21.05 o 
   0  28   2       88.54       85.16     12.07 o 
   1  28   2     1131.46     1119.01     30.75 o 
   2  28   2        0.45      -10.84      9.43 o 
   3  28   2     1172.81     1136.71     38.51 o 
   4  28   2       29.32       34.41     12.86 o 
   5  28   2      242.10      326.57     33.41 o 
   6  28   2       32.61       27.32     27.53 o 
   7  28   2        0.14       29.87     21.93 o 
   8  28   2        5.15      -29.48     19.66 o 
  -9  29   2       10.32       -0.80     16.69 o 
  -8  29   2       26.91       24.77     15.56 o 
  -7  29   2      271.46      279.54     23.95 o 
  -6  29   2       72.46       63.24     16.11 o 
  -5  29   2      466.54      459.23     22.80 o 
  -4  29   2      509.18      452.69     22.07 o 
  -3  29   2      549.19      529.94     33.69 o 
  -2  29   2      117.51      121.19     18.96 o 
  -1  29   2        1.42       47.83     14.02 o 
   0  29   2       61.70       45.84     11.46 o 
   1  29   2       20.94       78.24     11.93 o 
   2  29   2        0.95      -14.38     11.23 o 
   3  29   2      111.14      208.68     21.10 o 
   4  29   2      152.17      107.35     23.81 o 
   5  29   2      229.03      326.40     38.67 o 
   6  29   2       25.84       22.89     20.88 o 
   7  29   2      323.92      322.25     36.94 o 
   8  29   2        0.33      -30.88     21.33 o 
  -9  30   2       31.74       15.51     15.63 o 
  -8  30   2      157.04      184.82     28.92 o 
  -7  30   2      118.19      118.77     18.72 o 
  -6  30   2      376.90      448.30     26.23 o 
  -5  30   2      299.69      383.86     24.30 o 
  -4  30   2       79.45      105.91     16.63 o 
  -3  30   2     1356.29     1256.89     37.53 o 
  -2  30   2        0.03       11.91     13.60 o 
  -1  30   2      399.44      364.00     32.13 o 
   0  30   2        1.66       -3.60      8.96 o 
   1  30   2      476.24      434.24     19.35 o 
   2  30   2      100.51       81.20     17.06 o 
   3  30   2      235.02      282.04     24.48 o 
   4  30   2       26.05       43.30     21.29 o 
   5  30   2      162.59      251.66     31.89 o 
   6  30   2       80.07       95.48     25.43 o 
   7  30   2       60.29       55.96     25.63 o 
   8  30   2       21.23        1.64     28.69 o 
  -9  31   2       66.80       63.12     22.79 o 
  -8  31   2      261.22      295.57     30.07 o 
  -7  31   2       70.72       55.05     19.07 o 
  -6  31   2       65.72      119.75     18.36 o 
  -5  31   2      346.08      446.23     27.54 o 
  -4  31   2        0.33       28.13     13.91 o 
  -3  31   2      601.37      684.58     27.01 o 
  -2  31   2     1041.35      876.22     62.75 o 
  -1  31   2       38.39       58.83     15.70 o 
   0  31   2      283.76      300.52     32.57 o 
   1  31   2        3.98       25.71     11.35 o 
   2  31   2       28.38       40.83     14.80 o 
   3  31   2       61.37       64.87     18.65 o 
   4  31   2       74.47      145.32     34.82 o 
   5  31   2      180.70      196.25     30.27 o 
   6  31   2      356.55      341.42     38.04 o 
   7  31   2      135.35      130.45     31.57 o 
  -9  32   2        0.82        8.03     20.27 o 
  -8  32   2        0.06        5.30     18.66 o 
  -7  32   2       18.50       -0.13     16.75 o 
  -6  32   2      157.38      169.39     20.62 o 
  -5  32   2      172.14      200.74     20.72 o 
  -4  32   2      625.06      546.45     24.90 o 
  -3  32   2       52.94      159.22     18.78 o 
  -2  32   2      205.18      309.20     29.92 o 
  -1  32   2       11.68       12.71     14.46 o 
   0  32   2      412.41      381.28     20.56 o 
   1  32   2      310.24      296.14     19.52 o 
   2  32   2      843.58      726.73     50.00 o 
   3  32   2       66.13       35.22     16.14 o 
   4  32   2     1762.39     1632.08    109.75 o 
   5  32   2      129.65      155.73     27.44 o 
   6  32   2       55.77       73.12     24.70 o 
   7  32   2       86.98      101.37     27.72 o 
  -8  33   2      102.33      120.11     23.89 o 
  -7  33   2       14.08        1.21     16.74 o 
  -6  33   2        1.63       28.56     20.80 o 
  -5  33   2      149.39      189.66     20.67 o 
  -4  33   2       90.15      178.41     19.71 o 
  -3  33   2      362.67      422.98     28.56 o 
  -2  33   2      184.63      213.87     44.87 o 
  -1  33   2      120.24      124.17     19.70 o 
   0  33   2       17.14       35.79     21.48 o 
   1  33   2      177.67      244.80     19.49 o 
   2  33   2       29.41       49.37     16.16 o 
   3  33   2       79.20       47.52     17.08 o 
   4  33   2        5.98      107.49     27.86 o 
   5  33   2      153.60      187.58     29.25 o 
   6  33   2       17.51       11.85     21.99 o 
   7  33   2       32.39       -6.68     21.28 o 
  -8  34   2       83.32       81.08     23.24 o 
  -7  34   2       29.49       17.80     18.62 o 
  -6  34   2      135.30      160.53     20.80 o 
  -5  34   2      283.99      370.85     26.62 o 
  -4  34   2       66.93       69.14     16.65 o 
  -3  34   2      522.21      624.15     30.84 o 
  -2  34   2       99.66       83.06     18.75 o 
  -1  34   2      348.44      351.63     25.86 o 
   0  34   2      191.62      235.61     24.02 o 
   1  34   2      200.53      195.99     21.09 o 
   2  34   2        7.38      -10.90     13.19 o 
   3  34   2       10.97       16.07     15.72 o 
   4  34   2        0.15       -4.25     18.81 o 
   5  34   2      103.52       92.29     25.17 o 
   6  34   2        3.44       39.57     24.83 o 
   7  34   2       12.58      -12.02     20.94 o 
  -8  35   2        0.05       -9.06     19.36 o 
  -7  35   2       95.12      100.29     28.12 o 
  -6  35   2       31.57       23.75     15.80 o 
  -5  35   2       77.54       99.96     18.23 o 
  -4  35   2      183.70      183.12     21.40 o 
  -3  35   2      300.16      359.48     29.45 o 
  -2  35   2      151.63      128.40     20.52 o 
  -1  35   2        0.16       20.41     15.24 o 
   0  35   2       44.32       32.69     25.56 o 
   1  35   2        9.47       14.70     14.32 o 
   2  35   2      128.46      113.53     29.14 o 
   3  35   2        4.46       -9.68     14.74 o 
   4  35   2        0.02       -8.67     17.57 o 
   5  35   2       29.12       69.36     24.53 o 
   6  35   2      188.80      192.26     32.32 o 
  -7  36   2        2.03        9.27     18.90 o 
  -6  36   2        4.60       18.11     19.96 o 
  -5  36   2        2.44      -13.38     13.07 o 
  -4  36   2       11.45       13.80     14.33 o 
  -3  36   2       10.74        1.51     15.75 o 
  -2  36   2       61.92       64.31     18.10 o 
  -1  36   2       34.06       57.84     19.70 o 
   0  36   2       10.02        5.30     14.59 o 
   1  36   2       17.44       16.50     20.37 o 
   2  36   2        8.52        8.49     14.80 o 
   3  36   2       56.48       51.46     22.24 o 
   4  36   2       84.25       71.60     23.80 o 
   5  36   2        0.03       -1.71     21.68 o 
   6  36   2      166.85      190.04     32.53 o 
  -7  37   2       84.98       71.63     22.18 o 
  -6  37   2       20.36        2.69     15.41 o 
  -5  37   2       62.35       32.74     16.71 o 
  -4  37   2        4.23      -15.74     13.13 o 
  -3  37   2        0.03      -21.62     14.41 o 
  -2  37   2       20.80       19.86     15.96 o 
  -1  37   2       96.89       93.67     20.36 o 
   0  37   2       15.31       10.17     15.85 o 
   1  37   2       49.28       24.52     20.78 o 
   2  37   2        1.95       31.56     15.71 o 
   3  37   2       12.81       26.12     20.83 o 
   4  37   2       29.39       70.87     24.09 o 
   5  37   2      233.36      229.91     34.61 o 
   6  37   2        2.22       15.03     23.70 o 
  -7  38   2        0.10       -1.19     18.23 o 
  -6  38   2       91.70       84.10     19.34 o 
  -5  38   2        0.24      -11.40     15.00 o 
  -4  38   2       39.69       26.13     15.74 o 
  -3  38   2        0.24      -22.81     15.20 o 
  -2  38   2       90.12       92.26     20.39 o 
  -1  38   2       72.41       71.74     19.55 o 
   0  38   2      154.59      159.98     28.58 o 
   1  38   2        0.57      -18.15     18.69 o 
   2  38   2      281.53      304.08     27.09 o 
   3  38   2       46.55       48.47     22.81 o 
   4  38   2      200.64      218.17     32.56 o 
   5  38   2        6.59       31.14     23.15 o 
  -6  39   2        6.85        5.32     15.77 o 
  -5  39   2       73.21       30.32     16.72 o 
  -4  39   2        3.66      -10.77     13.48 o 
  -3  39   2       49.92       36.28     18.76 o 
  -2  39   2       10.56        6.51     16.33 o 
  -1  39   2       28.02        7.89     15.09 o 
   0  39   2       25.24       58.97     23.41 o 
   1  39   2        4.66       -9.24     20.11 o 
   2  39   2        7.65       67.83     47.59 o 
   3  39   2       15.53        1.31     19.55 o 
   4  39   2       59.43       60.49     24.56 o 
   5  39   2       52.71       35.02     29.57 o 
  -6  40   2       11.30        8.80     17.68 o 
  -5  40   2        1.16      -15.35     14.97 o 
  -4  40   2        4.87      -12.05     16.69 o 
  -3  40   2        6.12       -5.88     15.95 o 
  -2  40   2       63.03       42.87     18.86 o 
  -1  40   2        6.10      -21.78     14.52 o 
   0  40   2        8.76       -7.52     18.45 o 
   1  40   2       61.90       19.87     21.67 o 
   2  40   2       17.47       -5.93     20.41 o 
   3  40   2        6.95        1.14     19.85 o 
   4  40   2       98.50       66.29     25.03 o 
   5  40   2       83.22       65.21     26.74 o 
  -6  41   2        1.08      -26.95     24.17 o 
  -5  41   2       37.31       -0.67     15.86 o 
  -4  41   2       14.59       17.78     18.45 o 
  -3  41   2       19.06       24.18     18.67 o 
  -2  41   2       55.84       46.61     18.79 o 
  -1  41   2       79.10       84.09     21.11 o 
   0  41   2        0.28       -9.05     20.05 o 
   1  41   2       38.83       -3.03     20.71 o 
   2  41   2       46.17       21.69     23.15 o 
   3  41   2       16.16       -1.71     21.00 o 
   4  41   2        0.14       18.30     22.66 o 
  -5  42   2       22.11        8.25     17.57 o 
  -4  42   2       15.81       -5.41     20.04 o 
  -3  42   2       78.37       57.28     21.58 o 
  -2  42   2       36.57       46.54     19.18 o 
  -1  42   2       17.87        4.95     16.92 o 
   0  42   2        7.15        2.24     22.13 o 
   1  42   2        3.27      -17.78     20.61 o 
   2  42   2       75.72       72.06     41.32 o 
   3  42   2        0.97      -42.62     28.41 o 
   4  42   2       34.68       50.92     24.95 o 
  -5  43   2       25.64       50.56     22.94 o 
  -4  43   2        0.02      -14.26     19.07 o 
  -3  43   2        0.80      -19.54     18.11 o 
  -2  43   2       43.59       26.22     19.64 o 
  -1  43   2        2.36        3.19     22.62 o 
   0  43   2        1.11        8.61     21.67 o 
   1  43   2       25.11        1.16     22.95 o 
   2  43   2        4.69        2.69     37.42 o 
   3  43   2        0.01       -0.56     38.26 o 
  -4  44   2        0.48      -12.91     19.01 o 
  -3  44   2        2.29      -14.98     18.84 o 
  -2  44   2        9.33        5.92     19.11 o 
  -1  44   2        7.77       10.26     22.54 o 
   0  44   2       25.95       49.08     25.47 o 
   1  44   2       15.31       -1.53     37.65 o 
   2  44   2       48.25       54.13     42.43 o 
  -3  45   2        1.13      -25.80     17.20 o 
  -2  45   2        5.20      -24.92     16.62 o 
  -1  45   2        7.82       38.39     24.50 o 
   0  45   2       17.42        3.90     23.19 o 
   1  45   2       15.57       -8.31     22.79 o 
   2  45   2       23.10      -17.18     41.23 o 
  -2  46   2       27.31       -1.02     23.79 o 
  -1  46   2       48.19       33.72     25.55 o 
   0  46   2      109.09       80.73     28.66 o 
 -12   1   3       58.93       95.26     27.51 o 
 -11   1   3       23.77       -9.63     19.92 o 
 -10   1   3       21.35       18.33     20.61 o 
  -9   1   3        6.21      -21.22     14.15 o 
  -8   1   3       53.39       60.29     11.66 o 
  -7   1   3      113.32       85.15     11.08 o 
  -6   1   3      322.99      511.57     15.11 o 
  -5   1   3      671.85      706.30     17.48 o 
  -4   1   3      254.60      283.55     11.73 o 
  -3   1   3        1.75       -3.19      6.97 o 
  -2   1   3      668.37      587.69     22.78 o 
  -1   1   3     3473.63     3687.18     88.93 o 
   0   1   3       11.65        8.78      5.01 o 
   1   1   3      593.87      560.12     14.77 o 
   2   1   3      596.03      693.35     17.92 o 
   3   1   3      152.40      198.68     14.47 o 
   4   1   3      939.55     1001.06     25.32 o 
   5   1   3      871.43      816.20     28.97 o 
   6   1   3      754.88      765.61     91.65 o 
   7   1   3      655.29      576.09     35.48 o 
   8   1   3       30.74       28.35     21.04 o 
   9   1   3        1.35        6.30     20.80 o 
  10   1   3      134.91      131.06     28.74 o 
 -12   2   3      289.05      318.57     39.20 o 
 -11   2   3        1.63      -16.86     32.22 o 
 -10   2   3      308.63      291.64     55.80 o 
  -9   2   3      313.36      289.78     25.35 o 
  -8   2   3      627.70      574.63     21.77 o 
  -7   2   3      120.64      113.68     10.50 o 
  -6   2   3     3876.89     3811.11     57.87 o 
  -5   2   3        1.33       26.25      8.41 o 
  -4   2   3     2970.76     2940.14     55.89 o 
  -3   2   3      849.72      792.05     23.78 o 
  -2   2   3      216.59      241.74     22.56 o 
  -1   2   3     2385.51     2606.21     83.01 o 
   0   2   3     2525.45     2810.74     43.90 o 
   1   2   3      802.89      879.28     20.00 o 
   2   2   3     8827.77     9338.37    153.61 o 
   3   2   3      199.78      237.85     11.28 o 
   4   2   3     1952.97     2021.41     41.83 o 
   5   2   3      645.65      619.45     28.23 o 
   6   2   3        0.04       21.91     16.84 o 
   7   2   3      556.69      541.52     54.23 o 
   8   2   3       99.97       85.08     23.94 o 
   9   2   3      208.31      214.53     29.88 o 
  10   2   3       18.84       23.07     22.07 o 
 -12   3   3       93.62      134.18     49.07 o 
 -11   3   3       50.95      100.03     39.23 o 
 -10   3   3        3.98       -3.63     19.27 o 
  -9   3   3       72.16       98.28     18.53 o 
  -8   3   3      567.15      544.73     25.48 o 
  -7   3   3        6.49       -2.68      6.77 o 
  -6   3   3      839.31     1028.11     27.10 o 
  -5   3   3     1586.51     1758.24     33.39 o 
  -4   3   3      802.67      827.67     22.82 o 
  -3   3   3     1016.48      986.76     27.59 o 
  -2   3   3     2657.33     2568.26     66.87 o 
  -1   3   3      893.36      942.80     20.93 o 
   0   3   3     7749.80     7963.15    125.44 o 
   1   3   3     1199.11     1270.07     51.84 o 
   2   3   3      338.12      310.52     12.74 o 
   3   3   3       94.73       62.82      7.50 o 
   4   3   3     1679.59     1603.55     35.24 o 
   5   3   3        1.75       18.53     11.49 o 
   6   3   3      526.72      508.86     31.95 o 
   7   3   3        9.38       68.20     21.46 o 
   8   3   3      515.99      508.51     34.96 o 
   9   3   3       23.00       -2.16     19.49 o 
  10   3   3      309.00      289.37     35.56 o 
 -12   4   3       14.97       -3.93     24.70 o 
 -11   4   3      159.64      131.03     28.71 o 
 -10   4   3       43.55       50.72     23.60 o 
  -9   4   3      504.58      477.71     26.47 o 
  -8   4   3     1572.35     1403.01     44.76 o 
  -7   4   3       19.63        8.22      7.28 o 
  -6   4   3     4793.90     4913.21     72.30 o 
  -5   4   3     2091.47     1942.70     36.24 o 
  -4   4   3     3730.77     3858.07     82.23 o 
  -3   4   3      862.86      887.15     25.78 o 
  -2   4   3        1.41       23.59      8.49 o 
  -1   4   3     1564.76     1345.00     27.24 o 
   0   4   3      470.74      485.41     20.74 o 
   1   4   3     7413.46     7556.76    125.47 o 
   2   4   3     1472.76     1514.21     31.06 o 
   3   4   3      833.54      863.10     21.37 o 
   4   4   3      839.76      896.02     23.59 o 
   5   4   3      100.22       95.26     21.99 o 
   6   4   3      895.60      761.91     29.68 o 
   7   4   3       13.36      154.68     31.99 o 
   8   4   3      120.18      190.00     29.34 o 
   9   4   3       31.23      -16.43     19.19 o 
  10   4   3       31.22       53.81     24.23 o 
 -12   5   3        5.70       -8.25     24.45 o 
 -11   5   3        0.43       17.58     21.16 o 
 -10   5   3       24.75       56.89     16.93 o 
  -9   5   3        0.57       46.33     25.24 o 
  -8   5   3      183.79      350.34     25.14 o 
  -7   5   3       19.19       21.86      7.70 o 
  -6   5   3        5.88       76.98     34.77 o 
  -5   5   3      659.67      805.78     19.11 o 
  -4   5   3       11.98       23.79      8.33 o 
  -3   5   3       94.42      106.98     11.23 o 
  -2   5   3     8223.38     8136.75    154.44 o 
  -1   5   3     7655.97     7767.34    124.06 o 
   0   5   3     1522.67     1569.25     35.09 o 
   1   5   3     2672.89     2752.44     60.68 o 
   2   5   3       66.04       69.11     10.08 o 
   3   5   3     1530.03     1533.61     32.34 o 
   4   5   3      159.77      240.20     18.08 o 
   5   5   3      505.69      422.25     20.94 o 
   6   5   3       30.82       40.58     14.36 o 
   7   5   3     1918.93     1646.65    116.67 o 
   8   5   3       90.71      131.88     25.50 o 
   9   5   3       28.72       29.83     22.45 o 
  10   5   3       20.20       17.05     22.67 o 
 -12   6   3       95.09       66.93     28.23 o 
 -11   6   3      203.58      188.69     33.71 o 
 -10   6   3      243.66      329.07     27.24 o 
  -9   6   3      873.29      796.10     33.99 o 
  -8   6   3      819.57      859.73     45.74 o 
  -7   6   3      100.53      110.63     12.32 o 
  -6   6   3      166.37      185.17     12.97 o 
  -5   6   3       93.69      144.24      8.96 o 
  -4   6   3      949.20      972.48     29.04 o 
  -3   6   3      233.13      222.56     12.47 o 
  -2   6   3      299.44      421.61     13.80 o 
  -1   6   3     7094.47     7334.48    117.81 o 
   0   6   3      206.68      178.80      8.81 o 
   1   6   3       29.57       42.15     11.66 o 
   2   6   3      262.36      287.18     14.81 o 
   3   6   3      700.24      725.66     18.86 o 
   4   6   3      576.76      603.76     30.27 o 
   5   6   3      582.81      600.72     31.64 o 
   6   6   3       42.81       29.32     14.28 o 
   7   6   3       99.75      220.83     28.22 o 
   8   6   3       28.39       75.10     21.64 o 
   9   6   3       11.13      -17.37     19.86 o 
  10   6   3      109.86       80.05     38.58 o 
 -12   7   3       37.46       43.65     27.73 o 
 -11   7   3      101.83      119.05     28.98 o 
 -10   7   3      475.86      428.57     33.36 o 
  -9   7   3        1.77       13.85     15.51 o 
  -8   7   3       21.17       56.79     15.78 o 
  -7   7   3        3.19       -7.65      7.91 o 
  -6   7   3      219.59      277.49     15.49 o 
  -5   7   3      471.60      476.06     13.92 o 
  -4   7   3      673.78      732.39     24.38 o 
  -3   7   3      144.07      129.15     12.36 o 
  -2   7   3     2078.62     2145.74     36.93 o 
  -1   7   3      380.92      357.59     13.91 o 
   0   7   3       16.96        7.63      4.78 o 
   1   7   3     1250.35     1264.81     33.66 o 
   2   7   3      569.83      471.98     20.90 o 
   3   7   3      144.64      138.25     13.72 o 
   4   7   3      153.19      177.15     16.41 o 
   5   7   3       30.77       28.82     11.74 o 
   6   7   3      244.27      277.71     22.98 o 
   7   7   3      371.05      339.13     33.58 o 
   8   7   3      565.70      534.08     35.31 o 
   9   7   3       58.93       44.48     23.08 o 
  10   7   3      148.11       86.16     25.77 o 
 -12   8   3       19.26      -23.62     21.63 o 
 -11   8   3        0.53       17.47     20.75 o 
 -10   8   3      432.33      438.42     33.21 o 
  -9   8   3       43.20       71.55     17.96 o 
  -8   8   3      149.00      189.43     20.48 o 
  -7   8   3       69.23       56.82     11.12 o 
  -6   8   3      116.52      115.28     12.61 o 
  -5   8   3       58.58       53.35      6.89 o 
  -4   8   3     4221.54     4337.96     91.95 o 
  -3   8   3     2442.31     2425.69     46.88 o 
  -2   8   3        3.31        9.12      4.93 o 
  -1   8   3      686.69      872.31     23.48 o 
   0   8   3       46.07       55.27      8.06 o 
   1   8   3      380.98      484.18     94.01 o 
   2   8   3       46.46       74.74     11.49 o 
   3   8   3        0.61       13.00     11.52 o 
   4   8   3      231.44      225.54     16.80 o 
   5   8   3      125.10      210.10     19.08 o 
   6   8   3      234.99      218.55     21.30 o 
   7   8   3       25.27       84.70     22.05 o 
   8   8   3      442.95      446.89     38.18 o 
   9   8   3        3.98       -9.17     18.49 o 
 -12   9   3       17.80       23.29     24.82 o 
 -11   9   3      117.99      217.57     26.65 o 
 -10   9   3       99.84      188.93     31.36 o 
  -9   9   3      570.86      570.13     29.18 o 
  -8   9   3        5.19        4.91     11.17 o 
  -7   9   3       14.70       11.70     17.37 o 
  -6   9   3      156.92      179.68     14.69 o 
  -5   9   3      301.38      273.61     10.73 o 
  -4   9   3      880.53      937.32     28.86 o 
  -3   9   3     1084.03     1109.50     36.11 o 
  -2   9   3     2586.30     2715.78     45.04 o 
  -1   9   3      755.94      785.87     21.93 o 
   0   9   3       44.49       50.07      6.54 o 
   1   9   3     3901.89     4113.79    159.29 o 
   2   9   3      505.09      605.69     22.13 o 
   3   9   3     3245.44     3045.91     69.59 o 
   4   9   3       28.07       29.43     11.62 o 
   5   9   3      590.48      609.62     29.51 o 
   6   9   3      162.40      140.04     19.37 o 
   7   9   3      283.99      328.37     26.53 o 
   8   9   3       21.76       70.94     23.14 o 
   9   9   3       36.25        1.42     19.64 o 
 -11  10   3      579.46      551.40     32.59 o 
 -10  10   3      255.87      276.21     30.11 o 
  -9  10   3      563.87      583.53     29.84 o 
  -8  10   3       97.62       81.20     14.67 o 
  -7  10   3      223.99      221.77     19.44 o 
  -6  10   3      234.46      244.18     15.65 o 
  -5  10   3      609.54      586.00     22.05 o 
  -4  10   3      279.82      240.06     11.67 o 
  -3  10   3     3579.05     3623.20     66.09 o 
  -2  10   3       50.88       39.69      6.34 o 
  -1  10   3      459.23      364.72     12.71 o 
   0  10   3      151.22      216.77     11.72 o 
   1  10   3      620.11      840.33    125.67 o 
   2  10   3      153.84      215.84     20.76 o 
   3  10   3       74.58      119.37     17.58 o 
   4  10   3      299.43      321.46     19.95 o 
   5  10   3        2.87      109.09     15.94 o 
   6  10   3      113.52      111.56     23.32 o 
   7  10   3        1.33       39.74     16.27 o 
   8  10   3      417.97      402.56     34.58 o 
   9  10   3        0.07        2.18     20.52 o 
 -11  11   3        0.67       79.29     21.03 o 
 -10  11   3       26.16       47.13     18.08 o 
  -9  11   3      198.33      277.61     26.66 o 
  -8  11   3      250.48      268.63     19.90 o 
  -7  11   3        2.73        1.96      9.26 o 
  -6  11   3      375.91      347.81     16.38 o 
  -5  11   3      144.26      145.74     16.14 o 
  -4  11   3      329.09      330.37     13.43 o 
  -3  11   3      210.14      218.58     15.33 o 
  -2  11   3      156.84      199.34     12.30 o 
  -1  11   3     2392.58     2480.35     47.55 o 
   0  11   3     3242.50     3240.85     75.68 o 
   1  11   3     3933.04     3936.26    172.15 o 
   2  11   3        0.28      -10.40      6.94 o 
   3  11   3      359.46      346.70     23.66 o 
   4  11   3       93.89       89.14     14.00 o 
   5  11   3     2347.42     2163.12     57.07 o 
   6  11   3        3.35       -1.98     14.05 o 
   7  11   3      673.22      595.38     29.00 o 
   8  11   3       56.81       74.72     23.46 o 
   9  11   3       77.01       43.64     43.36 o 
 -11  12   3      246.98      267.29     28.50 o 
 -10  12   3      267.61      230.88     39.36 o 
  -9  12   3      974.46      843.52     36.20 o 
  -8  12   3       16.50        8.11     11.51 o 
  -7  12   3      582.61      509.63     20.69 o 
  -6  12   3       49.62       59.32     12.32 o 
  -5  12   3      196.62      164.62     20.21 o 
  -4  12   3        3.70       19.85     10.84 o 
  -3  12   3     2078.57     2139.51     38.32 o 
  -2  12   3     1117.34     1056.23     22.19 o 
  -1  12   3     4640.38     5073.88     88.70 o 
   0  12   3       46.97       74.02     11.24 o 
   1  12   3       44.67       60.45     16.25 o 
   2  12   3       68.87       98.51     12.32 o 
   3  12   3      189.43      261.84     19.11 o 
   4  12   3      175.22      230.08     21.36 o 
   5  12   3      110.64      193.83     19.53 o 
   6  12   3        0.04      -16.50     13.83 o 
   7  12   3        4.56       24.01     15.79 o 
   8  12   3       17.07       35.66     21.49 o 
   9  12   3        8.63      -16.84     19.30 o 
 -11  13   3        8.66       15.24     17.07 o 
 -10  13   3        8.54        7.67     16.49 o 
  -9  13   3        0.27       86.05     18.99 o 
  -8  13   3        1.11      -12.19     12.96 o 
  -7  13   3      176.91      239.71     18.14 o 
  -6  13   3      420.26      355.23     19.27 o 
  -5  13   3        4.94       15.49      8.26 o 
  -4  13   3     1052.79     1009.27     27.47 o 
  -3  13   3     1387.69     1359.32     26.93 o 
  -2  13   3     1552.01     1600.28     33.98 o 
  -1  13   3       63.62       71.94      8.50 o 
   0  13   3      195.29      186.93     12.58 o 
   1  13   3     1457.08     1453.82     46.09 o 
   2  13   3       33.65       10.97      8.53 o 
   3  13   3       97.18      117.02     14.04 o 
   4  13   3      955.50      887.05     31.16 o 
   5  13   3        3.54       46.96     14.85 o 
   6  13   3       19.07        7.47     14.50 o 
   7  13   3        0.04       -4.64     14.82 o 
   8  13   3        1.20      -14.43     17.58 o 
   9  13   3        6.22       20.15     31.01 o 
 -11  14   3       40.33       70.61     21.46 o 
 -10  14   3        0.42        3.12     17.09 o 
  -9  14   3      381.48      425.63     30.36 o 
  -8  14   3       11.98       15.05     14.18 o 
  -7  14   3      526.99      494.31     20.86 o 
  -6  14   3        6.22        4.41     13.03 o 
  -5  14   3      744.24      618.14     21.24 o 
  -4  14   3     1428.78     1491.85     38.40 o 
  -3  14   3     3865.61     3938.70     63.33 o 
  -2  14   3     2424.57     2411.50     47.18 o 
  -1  14   3     1010.51      896.19     22.66 o 
   0  14   3      526.66      581.34     27.34 o 
   1  14   3       11.53       17.88      6.32 o 
   2  14   3      142.83      145.34     17.55 o 
   3  14   3      410.55      432.28     20.55 o 
   4  14   3      377.71      435.78     21.90 o 
   5  14   3        2.04       73.77     15.70 o 
   6  14   3      324.00      357.97     27.48 o 
   7  14   3        0.60       37.98     16.40 o 
   8  14   3      173.45      176.83     23.49 o 
   9  14   3        1.84        6.69     29.99 o 
 -11  15   3      131.04      131.53     23.50 o 
 -10  15   3       13.55       -6.48     15.92 o 
  -9  15   3       70.16       60.97     18.25 o 
  -8  15   3      327.01      303.95     24.23 o 
  -7  15   3       78.48      117.62     22.01 o 
  -6  15   3       13.89       18.49     10.05 o 
  -5  15   3        0.44       16.51      8.77 o 
  -4  15   3     3082.26     2976.07     52.97 o 
  -3  15   3      410.34      391.25     21.65 o 
  -2  15   3       94.50       98.80      9.45 o 
  -1  15   3     6732.05     6906.11    118.52 o 
   0  15   3     2203.76     2355.23     46.24 o 
   1  15   3     1791.64     1759.43     56.96 o 
   2  15   3       97.58      155.30     17.76 o 
   3  15   3     1799.71     1686.68     46.34 o 
   4  15   3      800.64      797.15     30.06 o 
   5  15   3     2030.58     1953.79     64.23 o 
   6  15   3      266.07      301.79     25.78 o 
   7  15   3      751.60      657.08     31.14 o 
   8  15   3       11.50       55.41     18.74 o 
   9  15   3       76.50       66.39     36.40 o 
 -11  16   3       62.55      115.14     25.15 o 
 -10  16   3        1.04      -14.70     14.41 o 
  -9  16   3        0.09       18.70     18.74 o 
  -8  16   3       22.65       17.90     12.84 o 
  -7  16   3      880.32      753.70     32.45 o 
  -6  16   3      438.34      402.18     18.45 o 
  -5  16   3      191.37      219.36     21.75 o 
  -4  16   3      491.61      579.72     28.37 o 
  -3  16   3     1010.15      992.38     21.94 o 
  -2  16   3      831.43      839.26     22.94 o 
  -1  16   3        8.62       22.84      6.91 o 
   0  16   3       59.60      119.25     12.64 o 
   1  16   3       88.40      149.45     12.31 o 
   2  16   3      194.73      227.78     21.40 o 
   3  16   3      260.59      315.81     18.96 o 
   4  16   3      368.39      427.32     22.03 o 
   5  16   3        0.02       88.69     20.29 o 
   6  16   3      836.21      683.96     31.17 o 
   7  16   3      109.74      149.00     21.60 o 
   8  16   3      577.28      448.40     34.13 o 
   9  16   3       23.15       -3.90     27.67 o 
 -11  17   3      230.01      253.08     31.20 o 
 -10  17   3        6.76       13.45     17.31 o 
  -9  17   3      261.90      224.33     25.69 o 
  -8  17   3       82.84       76.08     15.37 o 
  -7  17   3        0.29       35.61     12.72 o 
  -6  17   3        6.36       25.00     16.00 o 
  -5  17   3       71.40      141.62     30.86 o 
  -4  17   3        0.05        2.93      7.06 o 
  -3  17   3      892.21      908.55     25.46 o 
  -2  17   3      727.81      807.86     21.49 o 
  -1  17   3      189.15      205.83     11.20 o 
   0  17   3      128.38      146.87     10.82 o 
   1  17   3      272.24      298.78     11.98 o 
   2  17   3       23.28       33.80     10.46 o 
   3  17   3      403.59      455.30     21.94 o 
   4  17   3      162.34      216.35     22.30 o 
   5  17   3       13.29       34.91     14.78 o 
   6  17   3      313.55      450.03     30.49 o 
   7  17   3       15.26       23.90     16.45 o 
   8  17   3        0.14       52.46     23.52 o 
   9  17   3        0.09        9.75     29.25 o 
 -11  18   3       32.06       56.19     19.25 o 
 -10  18   3       90.37       83.76     21.24 o 
  -9  18   3        4.58       22.10     16.95 o 
  -8  18   3       81.03       61.33     14.90 o 
  -7  18   3      235.32      281.44     21.55 o 
  -6  18   3      496.63      482.19     20.84 o 
  -5  18   3      739.03      606.25     19.63 o 
  -4  18   3      239.68      229.69     14.87 o 
  -3  18   3      279.35      250.79     16.61 o 
  -2  18   3      172.26      198.18     11.85 o 
  -1  18   3       35.99       40.51      7.99 o 
   0  18   3      286.95      308.82     13.24 o 
   1  18   3     1048.13     1014.30     25.04 o 
   2  18   3      325.69      298.69     16.98 o 
   3  18   3       78.70      101.28     12.56 o 
   4  18   3       65.97       70.21     14.20 o 
   5  18   3      440.40      465.23     25.11 o 
   6  18   3       15.46       81.66     18.24 o 
   7  18   3        1.15        9.43     15.23 o 
   8  18   3       12.30        9.06     21.45 o 
   9  18   3      124.40      114.21     39.83 o 
 -11  19   3        0.95       16.31     21.48 o 
 -10  19   3       17.28        8.04     15.33 o 
  -9  19   3       56.72       31.77     16.98 o 
  -8  19   3       10.07       -9.29     11.57 o 
  -7  19   3       61.49      104.56     20.44 o 
  -6  19   3      178.53      238.05     26.78 o 
  -5  19   3       11.14       49.22      9.96 o 
  -4  19   3       20.96       23.89      8.48 o 
  -3  19   3       17.22        1.42     12.37 o 
  -2  19   3       27.26       27.91      7.28 o 
  -1  19   3        2.10        2.11      7.02 o 
   0  19   3      918.32      908.24     23.79 o 
   1  19   3      196.91      212.36     12.00 o 
   2  19   3       72.03       90.61     13.39 o 
   3  19   3       16.61       19.03      9.42 o 
   4  19   3      399.83      372.05     18.49 o 
   5  19   3     1311.73     1254.18     42.04 o 
   6  19   3      424.66      455.02     34.57 o 
   7  19   3      216.91      238.81     30.09 o 
   8  19   3       60.84      123.45     28.07 o 
   9  19   3        2.30       31.66     31.66 o 
 -11  20   3       40.20       50.45     21.81 o 
 -10  20   3       20.52       22.77     18.87 o 
  -9  20   3        6.15        5.48     14.82 o 
  -8  20   3      100.06       71.65     28.65 o 
  -7  20   3      177.30      204.89     22.64 o 
  -6  20   3      560.47      476.03     19.48 o 
  -5  20   3      437.81      360.54     16.29 o 
  -4  20   3       14.66       10.92      8.27 o 
  -3  20   3      212.26      229.52     17.60 o 
  -2  20   3      469.52      415.33     15.23 o 
  -1  20   3      275.99      250.54     13.76 o 
   0  20   3      296.65      282.35     12.91 o 
   1  20   3      257.09      245.97     13.87 o 
   2  20   3      249.30      260.41     18.15 o 
   3  20   3      316.19      272.95     16.94 o 
   4  20   3       46.98       70.00     15.72 o 
   5  20   3      428.13      480.72     22.06 o 
   6  20   3      807.36      762.56     33.90 o 
   7  20   3        1.36        3.41     20.52 o 
   8  20   3      272.75      283.33     34.50 o 
 -10  21   3       11.07       43.92     21.41 o 
  -9  21   3        3.61      -17.31     15.10 o 
  -8  21   3        0.17      -14.91     12.58 o 
  -7  21   3       19.66       20.27     13.33 o 
  -6  21   3      159.78      252.07     26.66 o 
  -5  21   3        0.03       -1.11      8.63 o 
  -4  21   3      207.02      226.74     17.45 o 
  -3  21   3        2.88       -1.73     10.04 o 
  -2  21   3      229.67      238.06     17.96 o 
  -1  21   3      238.58      224.41     12.90 o 
   0  21   3      270.40      266.21     15.16 o 
   1  21   3      895.58      793.24     22.50 o 
   2  21   3      361.18      311.30     17.92 o 
   3  21   3      137.93      154.14     15.68 o 
   4  21   3      292.48      343.62     26.47 o 
   5  21   3      791.07      700.72     26.61 o 
   6  21   3       59.61      164.54     22.44 o 
   7  21   3       39.33       68.36     25.21 o 
   8  21   3       38.18       46.62     23.60 o 
 -10  22   3      162.62      214.18     27.87 o 
  -9  22   3       11.25      -21.74     15.55 o 
  -8  22   3      420.94      429.77     24.65 o 
  -7  22   3        0.21      -13.29     10.38 o 
  -6  22   3     2471.91     2235.23     47.06 o 
  -5  22   3      249.89      243.34     19.19 o 
  -4  22   3      916.34      996.88     34.65 o 
  -3  22   3      138.24      145.94     21.86 o 
  -2  22   3      368.45      328.43     18.21 o 
  -1  22   3      243.83      249.76     13.17 o 
   0  22   3       65.74       74.42     11.42 o 
   1  22   3      101.32      115.38     15.90 o 
   2  22   3        2.75       34.77     13.10 o 
   3  22   3        8.40        5.14     10.20 o 
   4  22   3      257.74      328.48     35.77 o 
   5  22   3       53.56      138.43     17.49 o 
   6  22   3      481.08      448.93     26.78 o 
   7  22   3      272.49      435.14     39.53 o 
   8  22   3       24.25       60.54     31.29 o 
 -10  23   3       32.60       96.69     21.76 o 
  -9  23   3        0.14      -19.97     17.74 o 
  -8  23   3       34.33       52.86     18.71 o 
  -7  23   3        7.67       -5.91     11.25 o 
  -6  23   3      114.18      217.76     23.41 o 
  -5  23   3      146.03      120.36     14.50 o 
  -4  23   3        0.68       94.05     41.97 o 
  -3  23   3       34.91       29.14     12.09 o 
  -2  23   3      547.35      573.42     24.45 o 
  -1  23   3      179.06      225.62     13.98 o 
   0  23   3      369.19      355.53     15.21 o 
   1  23   3        6.92       -2.72      9.66 o 
   2  23   3      913.57      820.77     33.37 o 
   3  23   3      261.82      270.31     22.26 o 
   4  23   3      531.20      497.30     22.31 o 
   5  23   3      278.91      373.36     24.43 o 
   6  23   3      764.30      742.04     33.79 o 
   7  23   3       24.55       32.80     22.59 o 
   8  23   3      396.46      430.31     42.78 o 
 -10  24   3      369.78      394.25     30.59 o 
  -9  24   3        1.31       -1.30     14.83 o 
  -8  24   3      201.56      217.00     25.53 o 
  -7  24   3      320.31      285.42     20.20 o 
  -6  24   3        3.19       27.34     11.59 o 
  -5  24   3        4.14       17.32     13.33 o 
  -4  24   3     1074.99     1059.51     36.79 o 
  -3  24   3        0.06       11.00     12.35 o 
  -2  24   3      689.71      678.88     29.50 o 
  -1  24   3       25.04       35.29      9.93 o 
   0  24   3      154.20      216.52     15.01 o 
   1  24   3        0.30      -12.62      9.16 o 
   2  24   3      176.51      220.66     19.94 o 
   3  24   3      302.57      341.42     24.93 o 
   4  24   3        0.02       23.52     12.26 o 
   5  24   3        5.12       47.36     17.21 o 
   6  24   3        7.48       72.70     22.63 o 
   7  24   3       14.42       28.12     23.00 o 
   8  24   3       55.86      101.52     26.68 o 
 -10  25   3        6.14       52.50     16.86 o 
  -9  25   3       56.61       36.44     17.21 o 
  -8  25   3        7.22       43.90     13.81 o 
  -7  25   3        5.87       -1.52     10.42 o 
  -6  25   3      145.67      213.31     17.94 o 
  -5  25   3       76.31      134.73     17.56 o 
  -4  25   3      569.66      656.92     29.75 o 
  -3  25   3      375.75      395.29     22.44 o 
  -2  25   3      261.99      345.71     21.20 o 
  -1  25   3      511.19      487.67     25.01 o 
   0  25   3      121.89      148.52     13.40 o 
   1  25   3      113.65      142.00     18.24 o 
   2  25   3      114.81      157.89     18.37 o 
   3  25   3       34.39       68.57     15.91 o 
   4  25   3      141.30      102.03     16.29 o 
   5  25   3      438.52      394.03     25.91 o 
   6  25   3      124.24      142.62     27.19 o 
   7  25   3       99.52       93.51     40.58 o 
   8  25   3        6.35      -10.78     20.57 o 
 -10  26   3       94.93      159.80     23.49 o 
  -9  26   3       12.49       -5.16     14.02 o 
  -8  26   3      280.28      320.34     22.20 o 
  -7  26   3        9.39       -2.40     10.45 o 
  -6  26   3      607.14      553.32     21.91 o 
  -5  26   3     1606.64     1391.27     39.76 o 
  -4  26   3     2438.37     2208.85     60.69 o 
  -3  26   3      179.07      186.51     20.43 o 
  -2  26   3      523.83      501.63     24.06 o 
  -1  26   3      336.70      344.74     22.16 o 
   0  26   3      368.56      342.96     16.43 o 
   1  26   3       38.64       27.48     12.38 o 
   2  26   3      726.28      785.53     38.96 o 
   3  26   3        0.12        6.31     13.42 o 
   4  26   3      155.61      231.14     20.32 o 
   5  26   3       15.12       53.18     18.07 o 
   6  26   3        6.18        9.59     21.06 o 
   7  26   3      157.49      136.51     28.56 o 
   8  26   3        0.40       30.31     24.36 o 
 -10  27   3        9.92       36.23     18.76 o 
  -9  27   3       33.76       29.50     16.49 o 
  -8  27   3        8.93       33.32     13.61 o 
  -7  27   3      137.89      108.60     16.33 o 
  -6  27   3        1.18       21.04     12.81 o 
  -5  27   3       16.29       44.72     13.96 o 
  -4  27   3       45.66      131.76     35.01 o 
  -3  27   3      331.67      371.68     32.13 o 
  -2  27   3      475.03      584.85     26.71 o 
  -1  27   3        0.67       -8.74     10.28 o 
   0  27   3       57.89       33.22     10.53 o 
   1  27   3      135.34      141.68     17.65 o 
   2  27   3     1416.59     1381.91     43.52 o 
   3  27   3      227.92      254.96     23.50 o 
   4  27   3     1066.74      970.49     32.42 o 
   5  27   3      136.83      142.79     27.11 o 
   6  27   3       57.82       44.60     23.05 o 
   7  27   3        0.26      -25.13     19.60 o 
  -9  28   3       25.09      -11.92     16.17 o 
  -8  28   3      291.58      332.49     23.68 o 
  -7  28   3       14.84        3.68     12.45 o 
  -6  28   3      109.74      106.18     17.33 o 
  -5  28   3        0.01       -5.96     11.84 o 
  -4  28   3     1464.41     1444.43     47.09 o 
  -3  28   3        7.15       -5.84     13.09 o 
  -2  28   3     2215.21     2117.91     58.12 o 
  -1  28   3       95.29       83.99     16.03 o 
   0  28   3       19.37       15.82      9.86 o 
   1  28   3      121.46      114.87     16.82 o 
   2  28   3       19.99       75.06     16.37 o 
   3  28   3      510.86      453.81     25.28 o 
   4  28   3       12.07       52.89     14.92 o 
   5  28   3       24.18       17.83     19.87 o 
   6  28   3       40.41       17.30     21.46 o 
   7  28   3        3.64      -13.93     21.23 o 
  -9  29   3       18.73       18.97     14.67 o 
  -8  29   3        4.71       10.05     13.04 o 
  -7  29   3       51.95       25.83     14.76 o 
  -6  29   3       40.14       31.34     14.62 o 
  -5  29   3       85.31       78.79     16.51 o 
  -4  29   3      365.25      382.58     27.46 o 
  -3  29   3       16.70       12.42     15.42 o 
  -2  29   3      410.86      671.61     44.74 o 
  -1  29   3        0.78      -10.78     11.90 o 
   0  29   3       11.92        0.62     11.39 o 
   1  29   3      243.42      281.58     23.08 o 
   2  29   3       71.07       73.52     16.87 o 
   3  29   3        0.02       16.58     21.15 o 
   4  29   3       80.60       81.00     16.82 o 
   5  29   3       94.66       76.51     24.03 o 
   6  29   3      143.74      157.12     44.29 o 
   7  29   3        2.25      -11.92     30.73 o 
  -9  30   3       67.78       48.16     18.14 o 
  -8  30   3       94.17       83.59     16.70 o 
  -7  30   3       15.55       -2.47     14.00 o 
  -6  30   3       66.86       76.73     16.65 o 
  -5  30   3        0.63      -11.00     12.19 o 
  -4  30   3       10.88       21.26     15.75 o 
  -3  30   3       49.09       55.94     21.81 o 
  -2  30   3     1226.75     1192.65     40.97 o 
  -1  30   3       67.65       82.03     16.83 o 
   0  30   3       31.29       18.34     17.97 o 
   1  30   3      175.01      240.25     22.03 o 
   2  30   3        7.82       19.19     14.23 o 
   3  30   3      141.17      127.34     20.53 o 
   4  30   3      244.08      236.27     22.70 o 
   5  30   3      194.23      224.32     31.50 o 
   6  30   3        2.74       12.72     37.19 o 
   7  30   3       85.60       53.53     25.80 o 
  -9  31   3        4.14      -10.00     15.56 o 
  -8  31   3        4.76       30.02     17.21 o 
  -7  31   3        2.63       -9.67     13.07 o 
  -6  31   3      137.63      139.84     19.73 o 
  -5  31   3      122.68      119.57     20.81 o 
  -4  31   3      250.37      252.43     25.88 o 
  -3  31   3       93.16      131.13     21.11 o 
  -2  31   3        0.21       54.26     21.53 o 
  -1  31   3        2.77       -9.87     13.49 o 
   0  31   3       23.06       22.81     18.92 o 
   1  31   3      420.75      369.19     27.05 o 
   2  31   3      163.78      231.11     27.60 o 
   3  31   3       61.59       69.85     17.94 o 
   4  31   3       15.47        8.80     20.24 o 
   5  31   3      141.07      270.63     33.80 o 
   6  31   3        5.66       -2.01     20.43 o 
   7  31   3       13.00      -13.40     20.50 o 
  -8  32   3       58.44       58.51     18.38 o 
  -7  32   3       24.80       -0.71     14.86 o 
  -6  32   3      107.32      120.41     20.23 o 
  -5  32   3       24.79        2.14     13.11 o 
  -4  32   3      308.44      358.00     29.55 o 
  -3  32   3      215.96      297.59     27.37 o 
  -2  32   3        0.04       14.68     15.46 o 
  -1  32   3        7.83       -9.82     14.09 o 
   0  32   3      205.42      235.98     48.98 o 
   1  32   3        0.21       13.81     14.00 o 
   2  32   3       38.63       40.01     15.72 o 
   3  32   3        6.13       13.56     15.56 o 
   4  32   3       54.04       47.66     22.01 o 
   5  32   3      463.51      516.51     57.34 o 
   6  32   3       22.60        2.87     22.50 o 
  -8  33   3        5.72      -10.04     17.26 o 
  -7  33   3      146.36      151.86     26.55 o 
  -6  33   3       20.62       27.43     15.75 o 
  -5  33   3       19.07       30.60     17.24 o 
  -4  33   3        0.28       31.31     16.94 o 
  -3  33   3     1363.56     1230.01     43.98 o 
  -2  33   3       55.72       37.00     16.84 o 
  -1  33   3       95.00      130.50     25.31 o 
   0  33   3      232.27      311.02     34.42 o 
   1  33   3       19.49       17.58     14.87 o 
   2  33   3       30.50       12.61     15.56 o 
   3  33   3      287.68      295.48     27.30 o 
   4  33   3      137.06      194.35     30.15 o 
   5  33   3      415.87      463.40     41.70 o 
   6  33   3      150.03      174.38     31.83 o 
  -8  34   3       15.04        4.79     16.68 o 
  -7  34   3      279.79      294.55     26.73 o 
  -6  34   3        5.90       19.96     14.76 o 
  -5  34   3       16.78       23.41     17.20 o 
  -4  34   3      347.45      352.72     30.56 o 
  -3  34   3      295.08      432.03     26.66 o 
  -2  34   3      168.84      178.42     23.37 o 
  -1  34   3      497.46      414.30     34.55 o 
   0  34   3      100.45      123.68     26.02 o 
   1  34   3        7.51       25.32     28.51 o 
   2  34   3        0.74      -19.80     13.20 o 
   3  34   3       86.67       90.59     19.54 o 
   4  34   3        6.19       14.90     21.10 o 
   5  34   3        0.08        0.36     46.84 o 
   6  34   3       18.80       55.90     24.83 o 
  -8  35   3        8.33        0.61     17.40 o 
  -7  35   3        5.44       21.95     16.30 o 
  -6  35   3      195.04      135.75     28.84 o 
  -5  35   3      199.88      213.24     39.84 o 
  -4  35   3        0.00       26.56     17.89 o 
  -3  35   3      318.87      415.16     31.94 o 
  -2  35   3       70.24      102.80     21.31 o 
  -1  35   3      353.57      390.44     41.04 o 
   0  35   3        0.70      -11.37     18.51 o 
   1  35   3      184.53      207.22     30.75 o 
   2  35   3        2.81       -4.39     14.78 o 
   3  35   3      235.16      318.80     28.17 o 
   4  35   3       22.24       39.56     23.01 o 
   5  35   3       70.48       80.70     26.47 o 
   6  35   3        4.34       16.75     23.08 o 
  -7  36   3      198.15      218.43     24.68 o 
  -6  36   3       20.41       38.05     17.39 o 
  -5  36   3       65.75       73.22     20.92 o 
  -4  36   3        2.26       -5.07     16.53 o 
  -3  36   3        4.43       36.58     17.45 o 
  -2  36   3       72.56       94.74     20.72 o 
  -1  36   3      383.66      432.71     35.96 o 
   0  36   3        9.84      -10.87     19.59 o 
   1  36   3       90.08      131.59     26.83 o 
   2  36   3       74.17       85.56     19.63 o 
   3  36   3      138.48      116.16     21.67 o 
   4  36   3       45.92       20.38     22.29 o 
   5  36   3        4.47      -15.34     21.01 o 
  -7  37   3        2.84       24.24     16.87 o 
  -6  37   3       62.59       29.15     16.56 o 
  -5  37   3       30.43       14.98     29.32 o 
  -4  37   3       14.02       -3.78     16.80 o 
  -3  37   3        0.00      -26.80     17.87 o 
  -2  37   3       23.82        8.22     16.04 o 
  -1  37   3       17.60       58.41     28.51 o 
   0  37   3        1.73       -7.96     18.87 o 
   1  37   3       17.08        8.86     19.75 o 
   2  37   3        0.00      -25.32     19.33 o 
   3  37   3       36.23       59.88     24.61 o 
   4  37   3       18.18       16.89     23.42 o 
   5  37   3       21.46        3.06     21.84 o 
  -7  38   3        0.13        8.61     17.85 o 
  -6  38   3        3.65       -0.48     15.59 o 
  -5  38   3       26.19       11.18     18.12 o 
  -4  38   3        4.60      -24.72     16.48 o 
  -3  38   3       11.12       -1.66     19.81 o 
  -2  38   3       58.59       49.49     47.73 o 
  -1  38   3       30.80       28.94     24.45 o 
   0  38   3        0.08      -14.95     18.45 o 
   1  38   3        0.03      -11.76     27.95 o 
   2  38   3       37.17       -0.90     21.56 o 
   3  38   3       38.11       12.00     21.30 o 
   4  38   3       14.10       17.76     23.32 o 
  -6  39   3        3.83      -17.93     17.70 o 
  -5  39   3       32.44       15.85     18.36 o 
  -4  39   3        0.39      -23.38     16.47 o 
  -3  39   3       44.50       63.81     21.64 o 
  -2  39   3       38.12       22.13     23.73 o 
  -1  39   3      239.95      307.97     37.86 o 
   0  39   3       16.21       23.00     21.96 o 
   1  39   3       22.31        4.63     21.33 o 
   2  39   3        4.89      -13.10     20.07 o 
   3  39   3       56.16       85.74     27.44 o 
   4  39   3       17.58       -3.02     21.80 o 
  -6  40   3        1.09      -28.49     19.91 o 
  -5  40   3       34.50       58.04     29.22 o 
  -4  40   3       29.91       11.83     18.91 o 
  -3  40   3       54.12       47.74     21.17 o 
  -2  40   3        4.03        8.27     22.78 o 
  -1  40   3       37.73       62.33     25.50 o 
   0  40   3        6.19      -30.85     20.57 o 
   1  40   3       21.87       -3.59     21.85 o 
   2  40   3       50.08       27.06     27.16 o 
   3  40   3       12.75        8.91     34.17 o 
   4  40   3        5.87        0.79     21.85 o 
  -5  41   3        0.28       -8.45     18.00 o 
  -4  41   3        1.82      -26.61     17.74 o 
  -3  41   3      172.86      149.60     25.22 o 
  -2  41   3      107.32       99.76     42.67 o 
  -1  41   3      199.12      240.80     35.17 o 
   0  41   3        3.29      -31.12     20.74 o 
   1  41   3       73.55       54.43     25.50 o 
   2  41   3       34.66       -2.70     22.38 o 
   3  41   3       85.01       85.89     43.64 o 
  -5  42   3        1.09       -6.80     18.46 o 
  -4  42   3       62.99       19.81     19.76 o 
  -3  42   3        5.55       17.74     23.49 o 
  -2  42   3        0.02       11.99     29.90 o 
  -1  42   3       10.70       39.81     25.44 o 
   0  42   3        0.45      -28.84     19.23 o 
   1  42   3        1.63       -3.06     22.03 o 
   2  42   3        5.04      -31.32     20.88 o 
   3  42   3        0.00      -15.79     32.41 o 
  -4  43   3        1.49      -26.39     19.26 o 
  -3  43   3       66.28       61.66     33.33 o 
  -2  43   3       85.16       91.66     32.55 o 
  -1  43   3      129.71      125.81     30.65 o 
   0  43   3        6.76      -21.14     21.48 o 
   1  43   3        6.30        5.25     24.87 o 
   2  43   3        2.60      -28.78     36.86 o 
  -3  44   3        7.33      -10.76     23.55 o 
  -2  44   3       21.47       36.88     66.67 o 
  -1  44   3        1.31       17.30     25.24 o 
   0  44   3        5.51       -9.13     22.86 o 
   1  44   3        2.05      -24.07     23.29 o 
  -1  45   3        6.79       24.42     26.05 o 
 -12   0   4        8.29       34.54     34.73 o 
 -11   0   4      477.24      474.76     51.35 o 
 -10   0   4       27.10       10.68     26.28 o 
  -9   0   4      461.94      384.23     53.95 o 
  -8   0   4      299.62      330.37     47.82 o 
  -7   0   4        0.87       40.95     23.68 o 
  -6   0   4     1142.84     1120.57     40.34 o 
  -5   0   4      342.04      404.56     22.44 o 
  -4   0   4     1000.12     1189.82     60.08 o 
  -3   0   4     1736.20     1787.33     76.51 o 
  -2   0   4     2748.51     2787.09    104.09 o 
  -1   0   4        2.76       97.81     21.51 o 
   0   0   4      878.10     1071.39     57.48 o 
   1   0   4      463.72      586.51     57.62 o 
   2   0   4     1409.11     1201.70     40.86 o 
   3   0   4        3.76       23.86     20.24 o 
   4   0   4     1242.04     1307.93     74.19 o 
   5   0   4      137.14      179.95     37.88 o 
   6   0   4       66.02      107.62     34.45 o 
   7   0   4       11.80       -2.32     23.86 o 
   8   0   4        4.02       28.88     31.38 o 
   9   0   4       35.10       52.28     35.66 o 
 -12   1   4       32.40       -1.23     21.79 o 
 -11   1   4        5.88       -5.43     21.18 o 
 -10   1   4       31.27       -0.39     21.63 o 
  -9   1   4      123.55      102.85     25.41 o 
  -8   1   4       57.22        8.93     19.74 o 
  -7   1   4     1437.64     1368.10     52.76 o 
  -6   1   4     1745.79     1575.87     36.41 o 
  -5   1   4     1361.30     1361.55     32.59 o 
  -4   1   4     3392.49     3618.12     79.59 o 
  -3   1   4     2164.55     2229.03     63.83 o 
  -2   1   4      654.04      751.96     28.39 o 
  -1   1   4     8323.46     8653.75    159.88 o 
   0   1   4     6773.01     7108.31    120.56 o 
   1   1   4     3828.88     3908.12     72.64 o 
   2   1   4      322.01      289.02     12.05 o 
   3   1   4      793.12      657.93     24.08 o 
   4   1   4      314.64      396.91     30.92 o 
   5   1   4      571.17      502.10     33.29 o 
   6   1   4      675.81      541.00     36.01 o 
   7   1   4        5.36        1.93     18.87 o 
   8   1   4      190.44      161.94     33.66 o 
   9   1   4       10.16      -28.24     20.23 o 
 -12   2   4       10.70      -11.08     22.35 o 
 -11   2   4        4.43       10.95     21.47 o 
 -10   2   4       55.30       47.77     22.25 o 
  -9   2   4        0.26      -24.14     16.93 o 
  -8   2   4        0.36      -10.86     12.60 o 
  -7   2   4       18.12       52.77     17.52 o 
  -6   2   4        7.18       63.11      9.62 o 
  -5   2   4       97.52      157.48     12.85 o 
  -4   2   4      311.68      354.38     17.40 o 
  -3   2   4        6.27        9.57      9.78 o 
  -2   2   4       73.01       70.58     12.29 o 
  -1   2   4      997.66      958.41     24.63 o 
   0   2   4     1666.54     1717.36     35.94 o 
   1   2   4      227.00      289.87     14.07 o 
   2   2   4      231.97      214.18     10.56 o 
   3   2   4      122.52      129.55     14.20 o 
   4   2   4      278.24      310.15     29.60 o 
   5   2   4        0.04       26.45     18.88 o 
   6   2   4       70.43       92.09     23.55 o 
   7   2   4       20.13       62.02     22.91 o 
   8   2   4       38.98       59.60     37.00 o 
   9   2   4       39.56       -3.94     21.75 o 
 -12   3   4        0.14      -25.80     21.64 o 
 -11   3   4        6.75       33.90     21.76 o 
 -10   3   4        6.36        7.72     25.72 o 
  -9   3   4       16.00       -5.76     18.08 o 
  -8   3   4      116.36      103.88     23.62 o 
  -7   3   4        5.59       10.60     10.88 o 
  -6   3   4       91.70      115.42     12.32 o 
  -5   3   4      326.42      334.95     14.62 o 
  -4   3   4       24.65       29.39     10.07 o 
  -3   3   4      313.86      267.12     17.86 o 
  -2   3   4      337.95      325.42     23.86 o 
  -1   3   4      435.86      421.54     14.30 o 
   0   3   4     1581.88     1649.10     35.01 o 
   1   3   4      317.66      327.54     12.14 o 
   2   3   4      304.48      329.36     16.67 o 
   3   3   4      205.04      216.03     17.18 o 
   4   3   4      697.01      689.71     36.44 o 
   5   3   4      302.00      291.50     43.64 o 
   6   3   4      445.50      401.62     60.35 o 
   7   3   4      689.76      568.12     38.04 o 
   8   3   4       80.15       56.83     23.25 o 
   9   3   4        1.76       16.39     23.41 o 
 -12   4   4        6.81       28.78     26.59 o 
 -11   4   4      485.49      518.92     81.15 o 
 -10   4   4       20.70       16.51     20.03 o 
  -9   4   4      137.74      148.33     21.06 o 
  -8   4   4      422.40      361.96     26.91 o 
  -7   4   4        4.12       72.97     19.08 o 
  -6   4   4      120.20      179.68     13.48 o 
  -5   4   4     1744.09     1843.16     40.85 o 
  -4   4   4      191.88      235.68     16.13 o 
  -3   4   4       12.54      -10.85      8.97 o 
  -2   4   4        5.55       -4.43     14.36 o 
  -1   4   4        7.76        6.57     11.71 o 
   0   4   4      249.23      204.83     11.05 o 
   1   4   4      623.82      647.70     17.49 o 
   2   4   4     1004.50      841.48     27.77 o 
   3   4   4      539.06      599.37     23.88 o 
   4   4   4       97.73      125.82     21.96 o 
   5   4   4      234.50      196.09     28.10 o 
   6   4   4       32.38       82.32     22.76 o 
   7   4   4      218.98      356.17     36.44 o 
   8   4   4       13.82       45.90     22.28 o 
   9   4   4       25.15       29.51     24.23 o 
 -12   5   4        1.96       -5.86     22.06 o 
 -11   5   4        0.02       -7.51     19.96 o 
 -10   5   4       40.99       30.15     22.91 o 
  -9   5   4      107.01       86.54     19.06 o 
  -8   5   4       12.66       21.05     13.87 o 
  -7   5   4     1462.26     1469.86     43.03 o 
  -6   5   4      533.55      505.93     22.21 o 
  -5   5   4     3041.89     3079.11     71.38 o 
  -4   5   4     1468.06     1521.95     41.04 o 
  -3   5   4      259.48      286.38     18.41 o 
  -2   5   4     1919.00     2151.09     42.29 o 
  -1   5   4      527.90      530.37     19.18 o 
   0   5   4      723.82      741.64     17.57 o 
   1   5   4     1492.76     1336.27     36.93 o 
   2   5   4       11.49       72.65     15.03 o 
   3   5   4      975.89      962.99     31.44 o 
   4   5   4       13.71       55.71     13.98 o 
   5   5   4      260.39      272.20     30.76 o 
   6   5   4      598.02      499.00     34.06 o 
   7   5   4      217.91      233.00     31.41 o 
   8   5   4      316.62      325.64     36.36 o 
   9   5   4       33.02       23.05     24.42 o 
 -12   6   4       55.79       85.37     27.83 o 
 -11   6   4       44.55       26.23     24.60 o 
 -10   6   4      158.66      136.14     27.77 o 
  -9   6   4        0.07       23.39     14.96 o 
  -8   6   4        0.15       10.58     13.46 o 
  -7   6   4       28.19       86.77     35.27 o 
  -6   6   4      168.63      238.79     26.64 o 
  -5   6   4     1144.15     1181.79     35.59 o 
  -4   6   4      917.75      906.12     29.37 o 
  -3   6   4      134.71      121.35     13.13 o 
  -2   6   4     4678.02     4672.16     80.52 o 
  -1   6   4     4293.52     4526.41     91.80 o 
   0   6   4     1270.64     1226.54     25.57 o 
   1   6   4        8.56       26.93      9.15 o 
   2   6   4     1975.36     1759.49     48.11 o 
   3   6   4      672.21      648.18     37.19 o 
   4   6   4     1491.21     1540.93     44.71 o 
   5   6   4      201.34      250.70     30.40 o 
   6   6   4      107.31      185.06     49.07 o 
   7   6   4      248.43      261.09     32.69 o 
   8   6   4       75.99       86.57     24.32 o 
   9   6   4      108.63      102.60     39.46 o 
 -11   7   4       80.40       71.10     25.65 o 
 -10   7   4       37.21       79.28     25.67 o 
  -9   7   4      664.04      531.59     28.80 o 
  -8   7   4      367.52      406.88     28.71 o 
  -7   7   4     1342.70     1282.07     34.59 o 
  -6   7   4      135.20      156.85     23.18 o 
  -5   7   4     1014.48      983.82     40.41 o 
  -4   7   4      454.23      451.72     19.99 o 
  -3   7   4        1.84       -3.12      6.52 o 
  -2   7   4      585.69      507.40     16.37 o 
  -1   7   4     6426.15     6468.99    126.49 o 
   0   7   4      863.42      779.48     31.21 o 
   1   7   4      381.81      339.93     17.40 o 
   2   7   4     1715.25     1682.97     44.92 o 
   3   7   4     1016.03      959.71     31.97 o 
   4   7   4      913.02      905.42     44.27 o 
   5   7   4      989.07      839.92     42.62 o 
   6   7   4        7.53       13.20     20.24 o 
   7   7   4      143.06      174.11     28.59 o 
   8   7   4       55.95      100.32     38.26 o 
   9   7   4       58.94       53.19     50.37 o 
 -11   8   4      107.59      105.10     28.72 o 
 -10   8   4      265.21      274.32     33.36 o 
  -9   8   4      311.18      411.14     47.63 o 
  -8   8   4      769.79      716.30     40.49 o 
  -7   8   4       72.64       97.42     17.80 o 
  -6   8   4     1165.55     1111.64     35.61 o 
  -5   8   4      188.07      218.14     18.34 o 
  -4   8   4      664.51      672.62     24.87 o 
  -3   8   4        8.11       -0.76      6.74 o 
  -2   8   4       46.39       92.49      9.81 o 
  -1   8   4     2886.14     2985.04     64.11 o 
   0   8   4     1030.08      857.36     33.26 o 
   1   8   4      394.05      385.50     18.48 o 
   2   8   4      303.96      277.15     17.01 o 
   3   8   4      642.84      631.41     25.36 o 
   4   8   4      460.06      462.88     23.24 o 
   5   8   4     1255.48     1210.71     52.33 o 
   6   8   4        0.25      -10.67     18.80 o 
   7   8   4       95.74       94.87     25.44 o 
   8   8   4       25.45       57.37     23.73 o 
   9   8   4       29.31       15.91     23.16 o 
 -11   9   4       14.73       12.96     22.32 o 
 -10   9   4      234.53      245.78     26.35 o 
  -9   9   4      155.87      187.07     23.04 o 
  -8   9   4        0.05        5.79     13.28 o 
  -7   9   4       20.82       39.62     11.62 o 
  -6   9   4       45.99       63.32     13.56 o 
  -5   9   4        0.01      -13.26      8.84 o 
  -4   9   4      693.04      632.20     19.89 o 
  -3   9   4      911.80      883.20     23.19 o 
  -2   9   4     2884.41     2878.17     49.05 o 
  -1   9   4      219.63      285.39     22.01 o 
   0   9   4        0.44       13.64      6.29 o 
   1   9   4        0.34        9.99      8.93 o 
   2   9   4      467.98      424.65     20.21 o 
   3   9   4      149.62      178.10     17.71 o 
   4   9   4      408.93      409.48     22.26 o 
   5   9   4       37.59      217.40     29.12 o 
   6   9   4      521.43      504.05     37.42 o 
   7   9   4        0.47       21.80     21.04 o 
   8   9   4        1.27       -2.99     19.71 o 
   9   9   4       70.53       82.58     33.20 o 
 -11  10   4        4.30      -14.00     23.49 o 
 -10  10   4        2.53        9.88     16.45 o 
  -9  10   4      227.27      253.02     39.18 o 
  -8  10   4       38.28       47.62     13.07 o 
  -7  10   4        1.93       31.24     14.97 o 
  -6  10   4        5.83       10.34     15.22 o 
  -5  10   4       69.71       50.97     12.79 o 
  -4  10   4      215.53      209.37     13.34 o 
  -3  10   4       22.46       10.67      6.21 o 
  -2  10   4       35.90       51.86      7.69 o 
  -1  10   4       38.51       65.92     18.40 o 
   0  10   4      695.35      615.67     18.93 o 
   1  10   4      808.40      792.47     27.34 o 
   2  10   4        2.41       11.00     12.16 o 
   3  10   4      266.12      313.91     20.73 o 
   4  10   4      702.53      675.47     28.13 o 
   5  10   4      346.25      420.09     24.58 o 
   6  10   4       27.12       26.86     31.85 o 
   7  10   4        5.43        9.75     20.30 o 
   8  10   4       38.23       19.55     21.55 o 
   9  10   4       13.74       33.74     23.93 o 
 -11  11   4       13.72       -3.60     20.95 o 
 -10  11   4       96.98       74.51     18.91 o 
  -9  11   4       81.27       69.75     18.88 o 
  -8  11   4       31.13       34.84     13.08 o 
  -7  11   4      679.89      565.43     24.67 o 
  -6  11   4      689.55      610.62     25.72 o 
  -5  11   4       16.64        5.00     10.16 o 
  -4  11   4       52.12       64.86     12.22 o 
  -3  11   4      244.77      234.37     14.04 o 
  -2  11   4       65.34       82.81      8.68 o 
  -1  11   4      113.47      116.67     14.43 o 
   0  11   4       34.99       32.84     11.75 o 
   1  11   4      176.59      236.26     21.46 o 
   2  11   4       35.34       37.46     11.86 o 
   3  11   4        6.23       44.25     16.80 o 
   4  11   4      307.83      305.24     21.87 o 
   5  11   4     1643.16     1592.83     48.99 o 
   6  11   4       22.07       47.20     20.97 o 
   7  11   4      229.60      225.63     33.24 o 
   8  11   4        8.26      -13.02     20.54 o 
 -11  12   4       30.22       32.63     19.41 o 
 -10  12   4       91.70      133.47     22.09 o 
  -9  12   4       89.80       88.16     22.99 o 
  -8  12   4      372.62      364.92     22.05 o 
  -7  12   4       75.70      100.14     14.62 o 
  -6  12   4      208.75      239.13     19.06 o 
  -5  12   4        0.65       -2.44      9.39 o 
  -4  12   4        2.57       -6.05      6.81 o 
  -3  12   4     1188.11     1110.11     24.64 o 
  -2  12   4       16.78       21.74      7.11 o 
  -1  12   4      482.37      492.03     19.35 o 
   0  12   4      503.17      532.51     24.10 o 
   1  12   4       42.92       52.61     13.85 o 
   2  12   4      315.21      270.25     18.55 o 
   3  12   4     1026.04      894.60     31.86 o 
   4  12   4       28.72       74.81     15.73 o 
   5  12   4      300.57      532.48     39.30 o 
   6  12   4      245.69      257.39     31.38 o 
   7  12   4      221.37      337.41     35.90 o 
   8  12   4        2.93        8.54     21.69 o 
 -11  13   4        0.04      -18.32     15.98 o 
 -10  13   4       86.31       84.71     24.11 o 
  -9  13   4        1.78       -2.22     14.19 o 
  -8  13   4      155.78      194.76     24.42 o 
  -7  13   4      412.34      368.71     19.60 o 
  -6  13   4      805.28      738.00     29.20 o 
  -5  13   4        3.60        9.04     14.09 o 
  -4  13   4      406.29      371.06     16.14 o 
  -3  13   4      138.42      192.09     11.57 o 
  -2  13   4      318.09      250.22     19.68 o 
  -1  13   4      648.87      569.26     17.89 o 
   0  13   4     3277.91     3236.46     82.91 o 
   1  13   4      124.94      117.94     16.99 o 
   2  13   4      276.65      259.75     17.33 o 
   3  13   4      521.14      546.80     24.98 o 
   4  13   4      705.83      632.08     27.93 o 
   5  13   4     2194.83     2184.43     60.92 o 
   6  13   4      281.24      251.31     34.59 o 
   7  13   4      329.61      340.40     35.58 o 
   8  13   4       18.76        8.53     21.35 o 
 -11  14   4       17.20       -7.58     17.99 o 
 -10  14   4       18.35       38.93     17.58 o 
  -9  14   4       13.26        4.80     16.09 o 
  -8  14   4       79.38      135.64     17.56 o 
  -7  14   4       15.15        4.98     11.45 o 
  -6  14   4      758.14      793.08     30.81 o 
  -5  14   4       68.02       63.40     13.90 o 
  -4  14   4        0.56       -5.69      7.72 o 
  -3  14   4      581.68      544.93     19.92 o 
  -2  14   4       46.44       50.15      9.57 o 
  -1  14   4      208.93      210.33     12.41 o 
   0  14   4      774.96      772.11     26.01 o 
   1  14   4      558.79      502.38     26.08 o 
   2  14   4       65.17       69.23     12.92 o 
   3  14   4      806.12      760.62     29.71 o 
   4  14   4       15.04       57.11     15.73 o 
   5  14   4      672.90      784.70     35.30 o 
   6  14   4      196.97      138.43     26.74 o 
   7  14   4       57.22      171.86     28.60 o 
   8  14   4       73.48       61.33     24.06 o 
 -11  15   4        2.90       -7.02     22.38 o 
 -10  15   4        7.85       25.73     23.06 o 
  -9  15   4        4.05      -10.63     14.94 o 
  -8  15   4      304.62      317.56     23.01 o 
  -7  15   4       16.92      -15.26     10.73 o 
  -6  15   4     1265.05     1135.14     38.16 o 
  -5  15   4      275.62      281.11     36.44 o 
  -4  15   4       28.65       10.48      8.65 o 
  -3  15   4      392.47      415.66     14.11 o 
  -2  15   4      182.70      213.80     13.65 o 
  -1  15   4        6.45       19.49      6.99 o 
   0  15   4       69.49       74.26     12.56 o 
   1  15   4      180.43      175.87     30.41 o 
   2  15   4      317.85      297.41     18.89 o 
   3  15   4      224.49      310.60     23.50 o 
   4  15   4      546.97      485.73     33.07 o 
   5  15   4        8.91      103.74     19.49 o 
   6  15   4       80.67       74.26     19.30 o 
   7  15   4      144.06      153.44     28.31 o 
   8  15   4       99.17       99.58     27.89 o 
 -11  16   4      128.21      110.99     24.28 o 
 -10  16   4       19.38       35.62     18.02 o 
  -9  16   4      145.69      126.78     27.44 o 
  -8  16   4       64.53      134.90     29.34 o 
  -7  16   4       10.86        2.39     11.83 o 
  -6  16   4       45.90      120.68     17.54 o 
  -5  16   4      141.35      151.73     15.39 o 
  -4  16   4       70.44       57.55     11.00 o 
  -3  16   4      700.79      627.45     21.27 o 
  -2  16   4      182.62      211.37     13.12 o 
  -1  16   4       72.67       70.92      9.43 o 
   0  16   4        3.38       -2.33     11.58 o 
   1  16   4        4.36        5.39     11.08 o 
   2  16   4        1.86       12.52     15.78 o 
   3  16   4       20.77       65.19     14.61 o 
   4  16   4      114.28      166.85     20.41 o 
   5  16   4       16.97       62.72     18.29 o 
   6  16   4       48.55      110.11     22.63 o 
   7  16   4       88.05      160.91     28.94 o 
   8  16   4       16.83       36.79     24.07 o 
 -11  17   4       42.54       28.36     18.26 o 
 -10  17   4        4.31       39.41     19.16 o 
  -9  17   4       26.91      -17.02     12.85 o 
  -8  17   4      417.02      409.25     24.52 o 
  -7  17   4       16.99       -5.80     11.74 o 
  -6  17   4     1006.15      924.11     72.05 o 
  -5  17   4      216.65      242.42     18.47 o 
  -4  17   4      387.53      373.61     17.11 o 
  -3  17   4       29.93       35.24     11.47 o 
  -2  17   4      842.95      775.25     22.45 o 
  -1  17   4      666.23      634.76     19.65 o 
   0  17   4      330.43      301.38     17.23 o 
   1  17   4       54.36       67.69     13.06 o 
   2  17   4      134.56      214.12     19.37 o 
   3  17   4      427.09      420.43     22.87 o 
   4  17   4       97.50      142.11     22.38 o 
   5  17   4      331.56      385.98     28.84 o 
   6  17   4      355.97      400.04     30.34 o 
   7  17   4      819.31      650.30     41.64 o 
   8  17   4        4.66       -7.92     20.24 o 
 -11  18   4       37.30       51.13     21.51 o 
 -10  18   4      305.26      292.52     29.37 o 
  -9  18   4       33.17        8.95     13.94 o 
  -8  18   4      209.68      230.61     27.19 o 
  -7  18   4       36.54       18.69     16.53 o 
  -6  18   4      477.55      444.58     21.57 o 
  -5  18   4      441.53      418.09     30.44 o 
  -4  18   4        1.63        8.93      9.33 o 
  -3  18   4      692.04      688.36     26.70 o 
  -2  18   4      123.43      176.52     12.99 o 
  -1  18   4        4.75        6.52      7.22 o 
   0  18   4      264.99      287.58     19.61 o 
   1  18   4      732.45      699.84     38.24 o 
   2  18   4      536.01      456.50     26.82 o 
   3  18   4      640.80      572.58     27.02 o 
   4  18   4      692.24      576.55     29.74 o 
   5  18   4       41.50       54.31     17.55 o 
   6  18   4      153.98      178.24     23.19 o 
   7  18   4       94.63      158.53     29.27 o 
   8  18   4        2.42       15.04     30.73 o 
 -11  19   4       15.80       40.19     45.04 o 
 -10  19   4       36.51       36.25     18.53 o 
  -9  19   4       10.21      -10.21     12.61 o 
  -8  19   4      153.37      172.24     19.49 o 
  -7  19   4      170.43      134.90     20.23 o 
  -6  19   4       29.99       32.76     13.53 o 
  -5  19   4      106.06      220.61     25.12 o 
  -4  19   4      234.27      283.33     18.99 o 
  -3  19   4      121.09      125.75     15.71 o 
  -2  19   4       70.87       79.97     10.35 o 
  -1  19   4        3.14        1.49      7.16 o 
   0  19   4       16.74       22.57     12.65 o 
   1  19   4      199.60      233.47     19.95 o 
   2  19   4        6.04       47.95     12.91 o 
   3  19   4       64.68       95.00     17.33 o 
   4  19   4      198.52      232.29     23.04 o 
   5  19   4      100.16       45.84     17.64 o 
   6  19   4      129.03      133.03     22.03 o 
   7  19   4      112.52      129.98     46.47 o 
   8  19   4       13.11        5.85     31.38 o 
 -10  20   4       78.36      100.26     22.77 o 
  -9  20   4       18.31       12.88     14.95 o 
  -8  20   4       21.20       36.46     15.05 o 
  -7  20   4        1.02      -14.26      9.77 o 
  -6  20   4       39.41       37.83     13.91 o 
  -5  20   4      932.14      771.74     40.88 o 
  -4  20   4       50.74       74.95     15.34 o 
  -3  20   4        0.15       -1.40     10.64 o 
  -2  20   4       71.28       99.50     14.74 o 
  -1  20   4      352.72      299.78     14.57 o 
   0  20   4     2002.09     1890.45     86.09 o 
   1  20   4        8.64       25.81     11.71 o 
   2  20   4      933.94      838.21     31.46 o 
   3  20   4       75.27       92.64     14.95 o 
   4  20   4      638.44      559.76     28.06 o 
   5  20   4        3.95       -2.66     14.56 o 
   6  20   4      479.12      470.33     31.52 o 
   7  20   4        3.66        7.82     21.75 o 
   8  20   4       64.91       72.33     35.93 o 
 -10  21   4       53.60       54.47     32.62 o 
  -9  21   4       40.79       14.93     14.52 o 
  -8  21   4       59.71       44.13     14.07 o 
  -7  21   4        1.23      -15.40     10.27 o 
  -6  21   4       11.02       12.85     12.58 o 
  -5  21   4       35.39       48.15     13.49 o 
  -4  21   4       51.02       16.56     13.27 o 
  -3  21   4      511.25      466.82     22.88 o 
  -2  21   4       45.20       20.74     11.44 o 
  -1  21   4      203.43      203.60     13.05 o 
   0  21   4      773.94      783.66     29.23 o 
   1  21   4      210.81      243.31     20.77 o 
   2  21   4      544.09      552.69     25.65 o 
   3  21   4      243.44      275.16     20.97 o 
   4  21   4       18.38       45.18     19.34 o 
   5  21   4      156.83      188.05     23.29 o 
   6  21   4      277.23      331.38     29.08 o 
   7  21   4       88.27       89.92     21.53 o 
 -10  22   4       58.81       63.53     29.55 o 
  -9  22   4       10.62        3.46     16.63 o 
  -8  22   4        1.60       -1.91     11.33 o 
  -7  22   4       75.15       53.78     17.87 o 
  -6  22   4      449.85      444.58     22.76 o 
  -5  22   4      256.56      276.63     21.33 o 
  -4  22   4      102.88       73.62     16.75 o 
  -3  22   4        9.77       -3.67     11.39 o 
  -2  22   4      112.12      135.53     16.69 o 
  -1  22   4      201.78      233.01     19.33 o 
   0  22   4       84.81      125.07     16.45 o 
   1  22   4      135.22      126.21     21.71 o 
   2  22   4       42.92      111.76     28.20 o 
   3  22   4       81.20      114.05     16.79 o 
   4  22   4      219.47      241.78     21.80 o 
   5  22   4        6.94       -3.74     13.17 o 
   6  22   4       51.30       89.95     20.50 o 
   7  22   4       17.51       28.69     23.97 o 
 -10  23   4       27.86        1.64     23.58 o 
  -9  23   4        0.03      -17.96     11.97 o 
  -8  23   4      144.17      108.79     15.90 o 
  -7  23   4        0.76       -6.92      9.93 o 
  -6  23   4      932.03      817.61     29.42 o 
  -5  23   4      950.51      874.59     29.68 o 
  -4  23   4      210.97      231.38     27.76 o 
  -3  23   4       25.65       24.66     13.63 o 
  -2  23   4       43.56       39.88     13.39 o 
  -1  23   4       42.33       44.56     12.62 o 
   0  23   4       64.75      115.56     16.11 o 
   1  23   4       23.88        7.28     12.57 o 
   2  23   4      960.09      977.03     35.48 o 
   3  23   4      304.79      306.53     22.54 o 
   4  23   4       11.08       85.81     15.89 o 
   5  23   4        1.05       -0.15     13.77 o 
   6  23   4       13.37       48.41     19.46 o 
   7  23   4      174.97      159.62     30.85 o 
 -10  24   4        2.99       11.50     16.80 o 
  -9  24   4       40.93       54.10     15.15 o 
  -8  24   4       14.52       30.51     13.53 o 
  -7  24   4        5.95      -12.56     11.20 o 
  -6  24   4      205.64      311.88     51.99 o 
  -5  24   4        8.90       59.12     16.94 o 
  -4  24   4      110.92      125.34     24.25 o 
  -3  24   4       31.03       26.05     13.87 o 
  -2  24   4      958.75      883.20     32.38 o 
  -1  24   4      189.20      258.33     38.49 o 
   0  24   4      934.11     1010.57     34.86 o 
   1  24   4        0.13       28.78     13.06 o 
   2  24   4     2407.47     2188.66     59.74 o 
   3  24   4      388.56      413.77     21.73 o 
   4  24   4      903.53      826.81     30.49 o 
   5  24   4      237.60      258.56     25.89 o 
   6  24   4      180.48      252.17     27.89 o 
   7  24   4       31.36       37.60     24.64 o 
 -10  25   4        3.65      -14.86     14.00 o 
  -9  25   4       89.96       98.89     17.22 o 
  -8  25   4      297.35      300.50     22.58 o 
  -7  25   4       11.55      -15.53     10.35 o 
  -6  25   4      127.54      136.33     24.02 o 
  -5  25   4      188.57      191.89     23.07 o 
  -4  25   4      184.73      221.85     23.99 o 
  -3  25   4       53.81       64.96     16.76 o 
  -2  25   4      287.35      328.26     25.03 o 
  -1  25   4      984.82      917.49     44.02 o 
   0  25   4       21.61       49.18     13.96 o 
   1  25   4      513.42      444.49     23.70 o 
   2  25   4      228.75      356.39     26.58 o 
   3  25   4      379.94      407.24     24.25 o 
   4  25   4      128.80      264.91     22.62 o 
   5  25   4      214.78      253.70     26.67 o 
   6  25   4      143.38      171.69     24.09 o 
   7  25   4        1.75      -29.97     21.39 o 
  -9  26   4      221.39      248.99     25.57 o 
  -8  26   4       90.93       90.25     15.39 o 
  -7  26   4       12.06        8.65     12.20 o 
  -6  26   4       70.98       58.39     18.77 o 
  -5  26   4        2.91        5.44     14.96 o 
  -4  26   4      219.24      278.82     38.30 o 
  -3  26   4      413.06      380.85     28.22 o 
  -2  26   4      562.76      618.67     36.68 o 
  -1  26   4        0.00       32.82     18.08 o 
   0  26   4       72.09       46.42     14.29 o 
   1  26   4       15.43       40.28     14.45 o 
   2  26   4        0.37       25.35     14.59 o 
   3  26   4        1.07       23.70     13.80 o 
   4  26   4      684.20      594.45     26.53 o 
   5  26   4       79.47       97.47     20.66 o 
   6  26   4      129.50      148.67     29.11 o 
   7  26   4       32.63       13.17     26.37 o 
  -9  27   4       64.05       86.42     17.74 o 
  -8  27   4       10.10       -4.14     12.87 o 
  -7  27   4       36.17       47.94     15.76 o 
  -6  27   4       15.13      -16.74     13.97 o 
  -5  27   4       12.26       -9.30     13.46 o 
  -4  27   4      149.89      156.93     21.98 o 
  -3  27   4        9.57       19.90     15.12 o 
  -2  27   4      681.97      574.73     27.00 o 
  -1  27   4      232.68      234.27     29.51 o 
   0  27   4        0.48      -11.07     11.92 o 
   1  27   4       39.98       28.29     14.52 o 
   2  27   4      127.71      122.31     19.20 o 
   3  27   4       46.53       39.95     15.29 o 
   4  27   4       24.89       61.27     15.92 o 
   5  27   4       17.27       20.21     18.11 o 
   6  27   4        4.84       -5.63     21.59 o 
  -9  28   4       60.54       58.78     15.44 o 
  -8  28   4        4.25        3.37     12.85 o 
  -7  28   4      104.18      114.66     21.74 o 
  -6  28   4        1.18       -2.82     15.06 o 
  -5  28   4        0.39       -9.17     13.95 o 
  -4  28   4      163.61      193.43     26.27 o 
  -3  28   4        0.06       41.31     16.43 o 
  -2  28   4       43.48       82.12     24.56 o 
  -1  28   4      133.22      173.84     27.11 o 
   0  28   4      152.64      100.42     25.02 o 
   1  28   4        0.32        7.25     13.50 o 
   2  28   4        1.96       13.00     15.02 o 
   3  28   4       20.31       45.60     15.74 o 
   4  28   4      181.43      202.34     21.11 o 
   5  28   4        0.44      -18.46     16.42 o 
   6  28   4        1.26        3.56     21.10 o 
  -9  29   4       37.10       45.80     16.70 o 
  -8  29   4        7.21       -2.99     13.30 o 
  -7  29   4       23.23       31.51     18.05 o 
  -6  29   4       42.84       26.96     19.90 o 
  -5  29   4       31.57       23.23     16.24 o 
  -4  29   4       35.01       15.32     16.40 o 
  -3  29   4     1107.99      996.30     52.31 o 
  -2  29   4      264.25      300.19     40.44 o 
  -1  29   4      267.50      272.03     32.52 o 
   0  29   4       64.49       60.36     21.72 o 
   1  29   4      217.02      165.74     20.80 o 
   2  29   4        8.00      -11.30     13.79 o 
   3  29   4      590.15      535.52     37.43 o 
   4  29   4        6.60       38.61     15.15 o 
   5  29   4       58.78       66.55     25.41 o 
   6  29   4       85.24       92.96     26.89 o 
  -9  30   4      119.02      109.40     19.92 o 
  -8  30   4        0.94        8.91     15.88 o 
  -7  30   4       34.79       30.82     17.73 o 
  -6  30   4        5.71       26.47     17.17 o 
  -5  30   4        4.00       -3.05     15.25 o 
  -4  30   4       13.54       -3.48     14.75 o 
  -3  30   4        0.20       99.19     18.72 o 
  -2  30   4      274.19      299.84     34.50 o 
  -1  30   4        9.89       40.01     21.30 o 
   0  30   4      159.13      215.87     37.37 o 
   1  30   4       61.45       41.05     15.70 o 
   2  30   4      136.54      166.63     22.27 o 
   3  30   4       85.50      126.36     21.32 o 
   4  30   4      367.28      341.59     25.84 o 
   5  30   4       79.08       35.72     23.43 o 
   6  30   4       92.30       30.37     51.35 o 
  -8  31   4       83.09       73.79     19.34 o 
  -7  31   4      134.97      147.19     24.48 o 
  -6  31   4       64.56       63.43     19.30 o 
  -5  31   4      141.30      186.49     24.86 o 
  -4  31   4        0.44       -2.22     15.59 o 
  -3  31   4     1078.65     1000.27     39.12 o 
  -2  31   4       40.17       98.06     25.47 o 
  -1  31   4      465.78      502.07     38.10 o 
   0  31   4      286.80      273.41     34.04 o 
   1  31   4        0.02      -26.01     17.34 o 
   2  31   4      132.71      142.74     28.44 o 
   3  31   4       17.52       23.29     16.24 o 
   4  31   4       11.64       23.00     17.90 o 
   5  31   4        6.48      -13.77     19.10 o 
   6  31   4        1.30      -39.99     29.34 o 
  -8  32   4       23.01       17.56     17.11 o 
  -7  32   4        9.83        0.23     17.77 o 
  -6  32   4       83.36       50.19     20.09 o 
  -5  32   4        7.94        7.23     16.33 o 
  -4  32   4      220.30      257.16     34.18 o 
  -3  32   4       17.60      100.08     19.84 o 
  -2  32   4      347.93      385.39     38.86 o 
  -1  32   4        5.92       51.44     21.89 o 
   0  32   4       37.01       61.76     22.75 o 
   1  32   4        0.03       13.42     19.83 o 
   2  32   4       29.63       10.45     15.46 o 
   3  32   4       16.58       37.70     32.08 o 
   4  32   4        6.29      -13.19     16.81 o 
   5  32   4      249.17      241.08     34.06 o 
  -8  33   4       15.65        6.94     20.77 o 
  -7  33   4       27.20       23.41     20.00 o 
  -6  33   4       34.71       23.60     18.80 o 
  -5  33   4       18.70       18.40     17.04 o 
  -4  33   4      173.49      197.85     25.23 o 
  -3  33   4       39.80       76.77     25.44 o 
  -2  33   4      155.25      188.12     30.33 o 
  -1  33   4       43.28       17.05     20.89 o 
   0  33   4      262.44      259.69     33.68 o 
   1  33   4       53.93       78.22     24.88 o 
   2  33   4       12.20      -13.26     14.53 o 
   3  33   4      268.71      247.74     26.79 o 
   4  33   4        3.33       16.44     21.31 o 
   5  33   4        1.54        8.16     20.88 o 
  -7  34   4       44.23       39.50     21.13 o 
  -6  34   4        2.77      -14.60     17.00 o 
  -5  34   4      170.89      198.50     26.45 o 
  -4  34   4        4.74       38.22     18.27 o 
  -3  34   4      135.53      157.02     30.00 o 
  -2  34   4       54.83       45.47     39.70 o 
  -1  34   4        0.87       -6.69     19.27 o 
   0  34   4        0.07       18.85     22.75 o 
   1  34   4      107.61      108.40     27.39 o 
   2  34   4       22.80        6.39     15.79 o 
   3  34   4       18.87        6.23     16.46 o 
   4  34   4       56.98       75.70     25.69 o 
   5  34   4       37.26       33.51     25.48 o 
  -7  35   4       12.21        1.93     19.22 o 
  -6  35   4       10.93        0.31     26.01 o 
  -5  35   4        0.15       15.53     17.96 o 
  -4  35   4      193.09      271.74     28.55 o 
  -3  35   4      381.22      395.14     40.80 o 
  -2  35   4        0.87        8.21     21.28 o 
  -1  35   4       98.86       58.52     23.90 o 
   0  35   4       12.01       17.36     20.32 o 
   1  35   4       33.00       49.50     22.62 o 
   2  35   4        9.22      -12.80     19.79 o 
   3  35   4        6.29      -18.61     15.84 o 
   4  35   4      103.11      168.96     30.80 o 
  -7  36   4        3.04       -7.97     25.34 o 
  -6  36   4        0.15        8.36     18.94 o 
  -5  36   4       61.78       54.04     20.20 o 
  -4  36   4       84.48       86.63     41.56 o 
  -3  36   4       92.49      187.77     43.73 o 
  -2  36   4       17.24      -26.97     19.76 o 
  -1  36   4       33.26       13.92     22.51 o 
   0  36   4       34.18       67.50     41.60 o 
   1  36   4      130.62      102.91     26.58 o 
   2  36   4       23.33       45.44     24.31 o 
   3  36   4       95.13      104.83     22.44 o 
   4  36   4      154.77      191.19     32.55 o 
  -6  37   4       94.28      108.68     25.00 o 
  -5  37   4      186.74      181.03     26.98 o 
  -4  37   4       48.28       49.45     26.68 o 
  -3  37   4      582.60      594.56     40.77 o 
  -2  37   4       11.10       -3.72     24.65 o 
  -1  37   4       10.79      -14.41     18.69 o 
   0  37   4      236.97      291.98     36.92 o 
   1  37   4       47.24       36.05     23.85 o 
   2  37   4       11.30        9.77     22.06 o 
   3  37   4       44.03       64.66     24.84 o 
   4  37   4       59.81       60.68     25.01 o 
  -6  38   4       58.54       63.35     21.62 o 
  -5  38   4       55.49       74.93     22.97 o 
  -4  38   4      108.47      108.78     45.78 o 
  -3  38   4       45.63       74.31     25.84 o 
  -2  38   4       12.49      -27.95     18.63 o 
  -1  38   4        5.32      -28.02     19.97 o 
   0  38   4        4.65        3.45     21.55 o 
   1  38   4      114.09      121.12     29.69 o 
   2  38   4        3.45       13.70     23.28 o 
   3  38   4       93.55       69.27     44.85 o 
  -5  39   4       36.50       28.46     20.00 o 
  -4  39   4       39.63       13.98     23.96 o 
  -3  39   4      149.93      151.07     32.59 o 
  -2  39   4        0.01      -28.11     18.74 o 
  -1  39   4        0.01      -27.97     18.65 o 
   0  39   4       79.75       62.44     25.70 o 
   1  39   4       41.33       23.78     24.06 o 
   2  39   4       10.79        2.14     22.42 o 
   3  39   4        6.90      -25.35     32.59 o 
  -5  40   4       41.71       30.91     25.90 o 
  -4  40   4       19.09       19.63     23.52 o 
  -3  40   4       27.47       39.27     26.94 o 
  -2  40   4        7.53        3.28     23.35 o 
  -1  40   4        0.41      -23.32     21.17 o 
   0  40   4       10.70       -9.45     21.95 o 
   1  40   4       27.92       -1.97     22.55 o 
   2  40   4        5.68      -18.49     22.55 o 
  -4  41   4        6.34      -10.08     23.17 o 
  -3  41   4      109.59       83.30     28.93 o 
  -2  41   4       97.09       66.19     53.11 o 
  -1  41   4        4.95      -15.42     21.74 o 
   0  41   4       11.91      -14.24     20.70 o 
   1  41   4        1.88      -15.23     21.75 o 
  -3  42   4       39.42       22.01     29.81 o 
  -2  42   4        0.00      -26.07     22.98 o 
  -1  42   4      109.21      126.48     30.37 o 
   0  42   4        3.79      -19.23     23.13 o 
  -2  43   4       41.10       18.20     32.92 o 
  -1  43   4        0.09       -8.58     24.68 o 
 -11   1   5       26.27       -5.70     20.07 o 
 -10   1   5      277.25      253.16     47.49 o 
  -9   1   5       50.56       49.61     48.70 o 
  -8   1   5      118.24      190.63     28.15 o 
  -7   1   5        0.62      107.57     25.77 o 
  -6   1   5       97.72      169.87     15.39 o 
  -5   1   5      221.60      286.95     15.87 o 
  -4   1   5      164.63      199.12     22.02 o 
  -3   1   5       19.06        7.63     10.78 o 
  -2   1   5      429.34      407.59     23.63 o 
  -1   1   5      461.29      456.41     12.83 o 
   0   1   5      630.03      609.12     19.36 o 
   1   1   5     1513.77     1375.78     53.16 o 
   2   1   5       12.17       11.37     15.36 o 
   3   1   5      389.08      492.33     41.23 o 
   4   1   5       34.23       95.93     31.90 o 
   5   1   5      473.54      479.77     74.93 o 
   6   1   5       15.39        3.84     20.99 o 
   7   1   5       68.97       64.92     25.61 o 
   8   1   5        2.85      -29.45     19.63 o 
 -11   2   5       88.11       66.14     25.91 o 
 -10   2   5        4.09       18.97     21.48 o 
  -9   2   5      235.33      231.98     32.82 o 
  -8   2   5      328.93      331.07     34.29 o 
  -7   2   5     2727.71     2401.66     79.28 o 
  -6   2   5      659.62      640.15     22.06 o 
  -5   2   5     1559.96     1472.27     42.84 o 
  -4   2   5      142.89      205.58     21.76 o 
  -3   2   5      416.33      333.36     20.97 o 
  -2   2   5     1373.35     1352.44     31.44 o 
  -1   2   5        0.15        8.63      6.57 o 
   0   2   5      223.13      265.53     14.57 o 
   1   2   5      608.03      695.26     25.70 o 
   2   2   5       26.57       38.67     16.94 o 
   3   2   5     2451.02     2278.78     78.07 o 
   4   2   5      721.59      724.90     51.58 o 
   5   2   5        8.66       75.72     24.19 o 
   6   2   5       98.28       72.65     25.44 o 
   7   2   5        5.71      -14.37     19.69 o 
   8   2   5       61.14       44.27     44.06 o 
 -11   3   5       21.50        7.62     29.95 o 
 -10   3   5      302.02      326.72     37.80 o 
  -9   3   5      225.19      231.02     40.02 o 
  -8   3   5       36.69       66.30     21.60 o 
  -7   3   5        0.30       82.93     20.99 o 
  -6   3   5        4.46       13.99      9.78 o 
  -5   3   5      129.45      198.19     18.44 o 
  -4   3   5     1433.20     1389.90    103.95 o 
  -3   3   5      309.08      254.45     18.93 o 
  -2   3   5      562.64      545.63     18.45 o 
  -1   3   5       75.11       89.79      9.21 o 
   0   3   5       20.10        1.40      7.40 o 
   1   3   5     3166.24     2887.61     67.95 o 
   2   3   5        1.00      -11.96     14.25 o 
   3   3   5     3584.32     3419.23    104.36 o 
   4   3   5      167.11      289.70     32.95 o 
   5   3   5     1006.67      960.80     48.71 o 
   6   3   5        3.80        4.17     20.25 o 
   7   3   5        1.59      -10.34     19.86 o 
   8   3   5       21.82       16.04     23.46 o 
 -11   4   5        1.23      -27.68     18.46 o 
 -10   4   5        5.23       15.81     22.25 o 
  -9   4   5       13.92        6.29     35.33 o 
  -8   4   5      802.03      670.09     38.91 o 
  -7   4   5      294.29      379.99     24.44 o 
  -6   4   5      327.44      286.54     20.78 o 
  -5   4   5     1323.57     1188.06     37.24 o 
  -4   4   5      400.18      435.48     20.94 o 
  -3   4   5       15.26       -1.05      9.29 o 
  -2   4   5        1.98        0.00      8.02 o 
  -1   4   5       37.24       43.07      9.70 o 
   0   4   5      306.19      292.39     17.67 o 
   1   4   5      505.61      540.12     55.52 o 
   2   4   5      455.16      396.05     32.13 o 
   3   4   5     1614.62     1626.67     62.85 o 
   4   4   5     1590.28     1512.70     61.48 o 
   5   4   5      242.01      322.60     35.59 o 
   6   4   5       85.19       66.43     25.40 o 
   7   4   5      181.83      138.41     30.73 o 
   8   4   5       22.32       29.32     24.70 o 
 -11   5   5       11.99      -24.43     20.96 o 
 -10   5   5       22.90       27.02     20.87 o 
  -9   5   5        7.95       13.36     31.80 o 
  -8   5   5        2.89       23.71     19.53 o 
  -7   5   5      816.62      753.30     49.85 o 
  -6   5   5       17.40        7.21     12.31 o 
  -5   5   5        5.24       29.34     12.11 o 
  -4   5   5      372.88      391.68     21.20 o 
  -3   5   5      129.92      129.81     14.41 o 
  -2   5   5     2009.40     1934.52     40.81 o 
  -1   5   5        0.53       27.86     13.97 o 
   0   5   5      754.34      786.88     28.39 o 
   1   5   5        8.06       41.85     11.73 o 
   2   5   5       64.60       30.87     16.81 o 
   3   5   5       15.70      144.40     25.13 o 
   4   5   5      367.54      491.99     37.47 o 
   5   5   5        5.85        5.10     26.28 o 
   6   5   5      246.68      256.49     33.28 o 
   7   5   5        0.00       -7.05     20.71 o 
   8   5   5      277.52      245.43     36.20 o 
 -11   6   5       25.47        1.45     34.59 o 
 -10   6   5      478.84      515.19     45.94 o 
  -9   6   5        4.63       -4.50     18.22 o 
  -8   6   5        0.53      -17.90     15.73 o 
  -7   6   5      103.24      172.91     20.10 o 
  -6   6   5        7.87       -8.83     11.59 o 
  -5   6   5      148.15      132.21     16.82 o 
  -4   6   5      616.14      569.16     23.91 o 
  -3   6   5       63.83       45.39     13.79 o 
  -2   6   5      137.25      239.95     17.02 o 
  -1   6   5     2044.31     2140.86     51.40 o 
   0   6   5     1747.31     1586.96     44.47 o 
   1   6   5       28.94       89.68     15.81 o 
   2   6   5      111.66      100.82     15.75 o 
   3   6   5        2.77      115.47     23.83 o 
   4   6   5       65.95       79.23     28.60 o 
   5   6   5       12.86      -10.62     18.95 o 
   6   6   5      205.12      264.96     33.75 o 
   7   6   5        5.52       -1.27     21.04 o 
   8   6   5      175.17      176.96     49.49 o 
 -11   7   5        1.96      -26.59     17.72 o 
 -10   7   5      159.84      206.52     32.00 o 
  -9   7   5       99.26      131.32     55.06 o 
  -8   7   5        1.13      -10.50     17.37 o 
  -7   7   5       23.82       50.07     15.45 o 
  -6   7   5        7.92        4.12     11.55 o 
  -5   7   5      236.50      283.77     21.82 o 
  -4   7   5      472.49      488.45     19.09 o 
  -3   7   5      318.62      302.45     15.85 o 
  -2   7   5     3118.28     3090.99     58.81 o 
  -1   7   5     4462.80     4508.88     93.64 o 
   0   7   5      409.28      450.20     21.66 o 
   1   7   5     1772.69     1690.96     54.34 o 
   2   7   5        3.72       34.37     13.46 o 
   3   7   5     2565.07     2410.11     81.12 o 
   4   7   5      118.47       79.66     33.47 o 
   5   7   5      276.74      261.85     34.54 o 
   6   7   5       78.35      157.37     35.01 o 
   7   7   5       15.55        9.07     21.64 o 
   8   7   5       10.15       12.85     23.42 o 
 -11   8   5        6.21      -29.97     19.98 o 
 -10   8   5       21.48       29.84     24.06 o 
  -9   8   5      179.65      215.65     31.30 o 
  -8   8   5       88.18       97.66     25.50 o 
  -7   8   5      418.64      438.12     26.35 o 
  -6   8   5      628.00      600.95     32.37 o 
  -5   8   5      719.13      704.74     27.96 o 
  -4   8   5        5.40       14.39      9.35 o 
  -3   8   5       21.54       12.48      7.76 o 
  -2   8   5       25.87       44.66      9.32 o 
  -1   8   5      509.36      517.85     39.55 o 
   0   8   5      708.58      715.79     27.72 o 
   1   8   5      602.02      643.00     26.38 o 
   2   8   5      313.42      317.65     27.73 o 
   3   8   5       98.60      180.20     26.89 o 
   4   8   5       56.72       66.96     22.27 o 
   5   8   5        0.78       14.29     20.36 o 
   6   8   5      451.42      478.80     39.02 o 
   7   8   5       39.05       21.08     23.33 o 
   8   8   5        0.06      -14.79     21.96 o 
 -11   9   5        9.65      -21.40     20.33 o 
 -10   9   5        0.08        6.47     20.39 o 
  -9   9   5      525.59      468.88     34.86 o 
  -8   9   5      187.85      203.40     29.19 o 
  -7   9   5      989.56      921.85     34.32 o 
  -6   9   5        0.57        9.32     12.06 o 
  -5   9   5      170.43      186.63     18.89 o 
  -4   9   5      490.76      424.54     17.82 o 
  -3   9   5       40.93       29.01      8.34 o 
  -2   9   5      816.50      791.20     26.72 o 
  -1   9   5        3.94       21.95      9.36 o 
   0   9   5       56.20      141.22     39.88 o 
   1   9   5      210.31      260.19     23.35 o 
   2   9   5      717.03      609.17     26.44 o 
   3   9   5      473.82      436.10     33.79 o 
   4   9   5      337.88      378.67     36.32 o 
   5   9   5        7.04      -26.17     17.45 o 
   6   9   5      438.16      512.71     40.45 o 
   7   9   5        2.25       10.42     29.71 o 
   8   9   5      273.19      217.89     35.16 o 
 -11  10   5        4.50       -3.95     21.76 o 
 -10  10   5      258.32      261.16     36.55 o 
  -9  10   5       32.32       83.95     24.33 o 
  -8  10   5        3.98       11.39     18.17 o 
  -7  10   5      153.42      176.15     20.56 o 
  -6  10   5      208.37      277.20     32.16 o 
  -5  10   5      661.82      646.27     27.40 o 
  -4  10   5      423.43      484.70     21.42 o 
  -3  10   5      144.51      163.33     12.69 o 
  -2  10   5     2309.37     2215.89     53.20 o 
  -1  10   5        0.14       -1.91     12.40 o 
   0  10   5     1748.04     1609.42     63.42 o 
   1  10   5       99.29      112.69     16.15 o 
   2  10   5      383.67      383.89     23.39 o 
   3  10   5       59.66       52.79     15.96 o 
   4  10   5      302.18      341.88     34.59 o 
   5  10   5      110.36       77.90     23.63 o 
   6  10   5        3.96       79.05     24.64 o 
   7  10   5        2.53        6.37     21.37 o 
 -11  11   5       55.34       20.74     25.34 o 
 -10  11   5       81.32       55.82     24.65 o 
  -9  11   5      143.00      186.86     29.94 o 
  -8  11   5      588.57      482.64     25.95 o 
  -7  11   5       89.51      127.80     18.87 o 
  -6  11   5       44.53       57.33     15.70 o 
  -5  11   5       19.41       13.83     13.68 o 
  -4  11   5     1376.95     1317.14     33.96 o 
  -3  11   5      128.17      124.68     11.42 o 
  -2  11   5     1026.84     1110.46     29.19 o 
  -1  11   5       66.94       83.93     18.25 o 
   0  11   5     1394.32     1482.23     55.20 o 
   1  11   5       49.85       76.36     15.09 o 
   2  11   5      602.58      586.99     36.63 o 
   3  11   5      117.26       92.26     20.17 o 
   4  11   5      168.45      237.29     72.01 o 
   5  11   5       12.79       -9.68     21.59 o 
   6  11   5      385.16      376.56     38.67 o 
   7  11   5       14.85        3.38     21.24 o 
 -11  12   5        9.41       31.95     31.85 o 
 -10  12   5       13.96      -10.78     21.36 o 
  -9  12   5       50.44       44.42     24.07 o 
  -8  12   5        6.60       52.40     16.48 o 
  -7  12   5        0.30       -8.26     13.04 o 
  -6  12   5      190.09      152.52     19.42 o 
  -5  12   5        5.31      -14.65      9.77 o 
  -4  12   5       29.13       21.25      9.84 o 
  -3  12   5       86.57      114.09     13.74 o 
  -2  12   5       11.78       31.08      9.37 o 
  -1  12   5      996.51      939.45     39.60 o 
   0  12   5      148.95      209.12     24.51 o 
   1  12   5       47.84       44.48     13.50 o 
   2  12   5      144.39      247.69     21.80 o 
   3  12   5       32.67       44.57     16.20 o 
   4  12   5        3.06       60.58     29.06 o 
   5  12   5        1.19      -27.18     18.17 o 
   6  12   5       37.48      100.98     35.84 o 
   7  12   5       39.36       29.59     38.58 o 
 -11  13   5        0.14      -15.24     23.54 o 
 -10  13   5        1.26       -2.02     20.01 o 
  -9  13   5        0.72       -2.39     24.33 o 
  -8  13   5      186.18      177.47     22.73 o 
  -7  13   5       29.23       11.95     14.85 o 
  -6  13   5       14.83       20.72     13.71 o 
  -5  13   5       27.46       15.74     14.38 o 
  -4  13   5        9.14      -12.76      8.50 o 
  -3  13   5      527.13      468.45     16.37 o 
  -2  13   5       92.40      103.30     11.77 o 
  -1  13   5      420.86      459.31     31.99 o 
   0  13   5      296.15      357.17     26.12 o 
   1  13   5      305.35      296.49     21.47 o 
   2  13   5      586.07      549.94     26.29 o 
   3  13   5       82.54      116.91     20.33 o 
   4  13   5      160.16      171.34     27.43 o 
   5  13   5        0.44       11.10     49.03 o 
   6  13   5       63.11       83.26     27.25 o 
   7  13   5        1.62       -7.90     27.44 o 
 -11  14   5        5.95      -10.33     21.75 o 
 -10  14   5        4.52      -15.58     21.01 o 
  -9  14   5        3.11      -28.20     18.80 o 
  -8  14   5       15.62       21.44     16.29 o 
  -7  14   5       59.65       63.33     17.59 o 
  -6  14   5      622.03      597.81     27.59 o 
  -5  14   5       40.71       49.40     12.58 o 
  -4  14   5       51.70       69.51     13.27 o 
  -3  14   5      959.26      949.94     28.81 o 
  -2  14   5       66.18       61.07     10.41 o 
  -1  14   5      452.02      433.16     21.92 o 
   0  14   5      738.81      680.55     32.69 o 
   1  14   5        7.86        8.35     12.86 o 
   2  14   5      517.77      537.19     26.57 o 
   3  14   5      366.30      385.29     27.46 o 
   4  14   5        6.52       73.25     23.43 o 
   5  14   5      440.86      350.03     36.34 o 
   6  14   5        1.37       30.85     22.91 o 
   7  14   5       35.17       -0.35     22.13 o 
 -11  15   5       35.54       27.43     25.48 o 
 -10  15   5       14.15       -6.02     20.58 o 
  -9  15   5       19.24       -0.26     18.41 o 
  -8  15   5       81.74       69.00     17.69 o 
  -7  15   5      355.43      381.00     31.27 o 
  -6  15   5      297.62      318.86     23.59 o 
  -5  15   5       88.18      102.01     15.83 o 
  -4  15   5      505.34      471.64     19.91 o 
  -3  15   5       86.50      119.10     16.23 o 
  -2  15   5      288.05      321.23     16.25 o 
  -1  15   5      220.95      216.87     20.01 o 
   0  15   5      488.81      475.45     27.77 o 
   1  15   5      118.67      113.47     20.90 o 
   2  15   5      720.58      671.31     29.94 o 
   3  15   5       18.82       41.73     15.93 o 
   4  15   5     1098.11      930.25     47.27 o 
   5  15   5       22.80       24.11     20.48 o 
   6  15   5      307.23      329.87     37.05 o 
   7  15   5       22.99       -0.51     22.16 o 
 -10  16   5       47.29       45.77     26.33 o 
  -9  16   5       84.41       64.67     26.12 o 
  -8  16   5        2.99      -14.45     14.28 o 
  -7  16   5        0.44      -11.17     12.98 o 
  -6  16   5      225.79      226.69     20.05 o 
  -5  16   5      170.11      185.87     22.27 o 
  -4  16   5      348.67      372.30     33.49 o 
  -3  16   5      178.34      185.36     18.53 o 
  -2  16   5      855.28      859.84     30.95 o 
  -1  16   5       49.76       30.09     13.37 o 
   0  16   5      126.43      129.08     16.44 o 
   1  16   5      278.31      258.07     25.56 o 
   2  16   5      241.58      296.53     24.77 o 
   3  16   5        2.31        8.60     14.79 o 
   4  16   5        4.64       82.82     22.23 o 
   5  16   5        0.25       -8.18     19.40 o 
   6  16   5        4.23       19.80     23.54 o 
   7  16   5        0.21      -29.18     19.45 o 
 -10  17   5        5.57        9.02     22.16 o 
  -9  17   5      100.72      102.85     30.50 o 
  -8  17   5      158.13      152.08     43.11 o 
  -7  17   5        2.86      -19.63     13.09 o 
  -6  17   5       11.12        4.84     11.62 o 
  -5  17   5      746.27      659.49     24.99 o 
  -4  17   5      110.87      126.78     15.37 o 
  -3  17   5      607.73      502.65     23.76 o 
  -2  17   5        2.28       11.55     14.87 o 
  -1  17   5       36.13        1.51     11.72 o 
   0  17   5       22.33       26.00     12.96 o 
   1  17   5       74.53      129.67     25.86 o 
   2  17   5       21.64       30.86     16.97 o 
   3  17   5      386.89      399.65     26.47 o 
   4  17   5      227.41      250.47     43.08 o 
   5  17   5       27.03       18.08     20.63 o 
   6  17   5      147.69       96.23     34.03 o 
   7  17   5        2.59      -31.51     21.60 o 
 -10  18   5        0.80        6.82     22.64 o 
  -9  18   5        7.27        4.20     21.89 o 
  -8  18   5        4.44      -14.71     15.82 o 
  -7  18   5        3.94      -16.02     10.68 o 
  -6  18   5       39.03       15.82     12.67 o 
  -5  18   5       74.79       98.43     15.73 o 
  -4  18   5      156.11      226.59     27.89 o 
  -3  18   5      290.38      346.57     35.05 o 
  -2  18   5       19.15       52.49     19.62 o 
  -1  18   5       65.46       74.48     14.81 o 
   0  18   5      217.07      226.38     20.79 o 
   1  18   5      218.10      247.55     22.16 o 
   2  18   5      230.67      269.05     24.36 o 
   3  18   5      322.98      366.24     28.12 o 
   4  18   5       64.84      192.74     23.08 o 
   5  18   5       73.50       41.79     21.47 o 
   6  18   5       20.41       40.37     23.37 o 
   7  18   5       11.13      -22.24     21.71 o 
 -10  19   5        0.33      -17.18     22.03 o 
  -9  19   5       17.02        2.30     16.46 o 
  -8  19   5       26.94       19.40     20.16 o 
  -7  19   5      140.89      106.36     16.56 o 
  -6  19   5        3.10        3.39     11.68 o 
  -5  19   5       59.22       56.34     17.20 o 
  -4  19   5     2009.28     1947.27     55.21 o 
  -3  19   5      646.53      610.17     27.27 o 
  -2  19   5     1509.44     1362.73     86.21 o 
  -1  19   5      629.75      586.23     25.98 o 
   0  19   5      319.54      329.16     23.07 o 
   1  19   5       29.46       46.82     15.18 o 
   2  19   5      527.18      514.24     27.26 o 
   3  19   5       49.33       72.22     17.99 o 
   4  19   5      754.28      711.65     33.18 o 
   5  19   5       97.30       99.87     27.53 o 
   6  19   5       60.27       71.28     25.84 o 
   7  19   5       33.42       16.13     23.49 o 
 -10  20   5       29.35       22.55     25.28 o 
  -9  20   5        8.85      -20.27     16.79 o 
  -8  20   5      226.21      237.38     22.75 o 
  -7  20   5      203.92      212.01     20.52 o 
  -6  20   5      456.71      381.62     22.53 o 
  -5  20   5      126.15      114.09     16.44 o 
  -4  20   5     1145.02     1091.21     38.67 o 
  -3  20   5      296.72      331.77     25.32 o 
  -2  20   5        0.07       12.29     17.87 o 
  -1  20   5      387.08      381.70     22.58 o 
   0  20   5       97.87       86.61     16.41 o 
   1  20   5      270.95      351.76     26.17 o 
   2  20   5     1007.87      930.04     31.81 o 
   3  20   5       52.72       32.42     17.50 o 
   4  20   5       35.42       67.10     18.38 o 
   5  20   5        8.90        3.73     19.53 o 
   6  20   5       39.07        7.63     21.77 o 
 -10  21   5       29.41       12.36     24.88 o 
  -9  21   5        9.57       -1.27     15.39 o 
  -8  21   5       69.09       80.55     16.61 o 
  -7  21   5      355.99      352.10     34.62 o 
  -6  21   5        0.16       14.01     13.17 o 
  -5  21   5      105.22       99.96     16.55 o 
  -4  21   5       69.11      178.36     21.28 o 
  -3  21   5        9.93       13.79     14.79 o 
  -2  21   5      129.48      121.99     25.15 o 
  -1  21   5      137.94      182.51     19.75 o 
   0  21   5      304.50      296.28     24.12 o 
   1  21   5      186.68      177.58     20.33 o 
   2  21   5      140.65      154.66     18.23 o 
   3  21   5       29.57       61.71     15.26 o 
   4  21   5       15.05       13.86     17.03 o 
   5  21   5       17.23       31.87     22.74 o 
   6  21   5       21.36       -8.03     21.12 o 
 -10  22   5        0.01      -20.08     17.50 o 
  -9  22   5       12.56       -8.28     15.11 o 
  -8  22   5       29.12       16.30     14.01 o 
  -7  22   5       28.95       33.06     14.38 o 
  -6  22   5       74.92       80.43     15.97 o 
  -5  22   5      273.99      355.97     28.79 o 
  -4  22   5      778.71      796.61     40.57 o 
  -3  22   5        8.44       17.83     20.49 o 
  -2  22   5      556.02      523.19     34.44 o 
  -1  22   5      352.27      368.26     31.69 o 
   0  22   5        2.46        0.06     12.25 o 
   1  22   5       96.30      131.82     18.87 o 
   2  22   5        0.03       20.47     13.21 o 
   3  22   5      377.90      397.74     27.06 o 
   4  22   5        9.63       -2.09     12.79 o 
   5  22   5       48.61       42.78     18.45 o 
   6  22   5       20.57       -2.36     27.62 o 
 -10  23   5       12.63        8.08     21.69 o 
  -9  23   5        0.32       -7.76     12.60 o 
  -8  23   5       58.94       37.78     15.67 o 
  -7  23   5        6.75      -14.20     11.26 o 
  -6  23   5        7.61       -0.94     12.94 o 
  -5  23   5      900.12      825.53     34.76 o 
  -4  23   5      247.99      324.75     27.07 o 
  -3  23   5      878.70      741.23     41.28 o 
  -2  23   5      167.57      208.75     30.04 o 
  -1  23   5      521.65      481.08     33.25 o 
   0  23   5       25.83       30.39     14.76 o 
   1  23   5      223.88      209.13     21.97 o 
   2  23   5      166.13      211.68     20.51 o 
   3  23   5      424.56      453.81     26.76 o 
   4  23   5        0.71       -7.65     13.63 o 
   5  23   5      455.65      447.83     29.43 o 
   6  23   5        0.41      -29.68     19.79 o 
  -9  24   5       54.08       58.51     17.96 o 
  -8  24   5        0.77      -14.42     13.41 o 
  -7  24   5       18.92        7.78     13.45 o 
  -6  24   5       68.78       48.23     15.16 o 
  -5  24   5      116.94      116.04     19.94 o 
  -4  24   5        6.47       37.82     16.59 o 
  -3  24   5       33.36       63.50     22.49 o 
  -2  24   5       22.33      -10.92     17.92 o 
  -1  24   5      144.92      161.61     27.35 o 
   0  24   5       63.16       50.02     15.60 o 
   1  24   5       30.69       63.12     16.21 o 
   2  24   5      299.28      348.87     29.90 o 
   3  24   5       68.62       83.04     16.80 o 
   4  24   5       22.32        2.63     13.26 o 
   5  24   5        0.07       19.53     15.72 o 
   6  24   5       15.01       17.82     39.83 o 
  -9  25   5        7.71       -2.16     13.46 o 
  -8  25   5        0.84      -14.44     13.00 o 
  -7  25   5      118.97      118.45     18.33 o 
  -6  25   5       95.53       70.13     19.13 o 
  -5  25   5       11.67      -13.38     14.40 o 
  -4  25   5      248.40      290.31     26.48 o 
  -3  25   5      413.31      454.28     57.57 o 
  -2  25   5       18.25        3.67     19.34 o 
  -1  25   5        7.59      -10.99     16.54 o 
   0  25   5      183.52      149.79     20.02 o 
   1  25   5      227.91      193.37     21.95 o 
   2  25   5       38.34       43.28     16.83 o 
   3  25   5       59.28       36.90     14.96 o 
   4  25   5       10.75      -11.83     13.96 o 
   5  25   5       70.04       72.10     24.02 o 
   6  25   5       13.51      -24.69     19.86 o 
  -9  26   5       24.69       18.29     17.20 o 
  -8  26   5        2.21      -22.23     14.82 o 
  -7  26   5      173.16      199.37     22.66 o 
  -6  26   5        4.07       -6.76     15.17 o 
  -5  26   5       38.76       35.78     16.74 o 
  -4  26   5      114.62      120.88     20.30 o 
  -3  26   5       30.83       34.95     21.95 o 
  -2  26   5        4.90        2.38     17.70 o 
  -1  26   5        0.85       35.96     20.24 o 
   0  26   5      109.16      107.27     24.45 o 
   1  26   5       18.99       15.87     17.92 o 
   2  26   5        0.15      -19.28     13.11 o 
   3  26   5       30.72       21.69     14.86 o 
   4  26   5        5.74       -2.77     13.79 o 
   5  26   5       69.85       68.06     21.16 o 
  -9  27   5        9.09        3.65     15.12 o 
  -8  27   5       70.03       63.33     17.25 o 
  -7  27   5        0.74       -0.32     14.14 o 
  -6  27   5       66.58       47.88     19.38 o 
  -5  27   5        2.33      -14.14     14.62 o 
  -4  27   5       19.03       35.66     20.45 o 
  -3  27   5       88.04       90.35     25.22 o 
  -2  27   5        2.43        3.66     19.35 o 
  -1  27   5      310.99      385.90     37.44 o 
   0  27   5       85.18       57.64     22.78 o 
   1  27   5       95.27       98.68     18.80 o 
   2  27   5      165.11      115.28     20.46 o 
   3  27   5       94.67      105.84     17.92 o 
   4  27   5       10.25        4.70     15.24 o 
   5  27   5      180.04      173.23     25.25 o 
  -8  28   5       34.74       30.49     17.36 o 
  -7  28   5      198.23      173.50     25.32 o 
  -6  28   5       77.79       62.69     19.75 o 
  -5  28   5      110.84      162.84     33.55 o 
  -4  28   5      375.57      333.81     37.39 o 
  -3  28   5      130.20      229.99     34.54 o 
  -2  28   5      290.29      256.25     33.22 o 
  -1  28   5      837.35      780.54     58.50 o 
   0  28   5      139.75      170.24     28.42 o 
   1  28   5      162.23      201.48     23.03 o 
   2  28   5       19.28        4.71     15.37 o 
   3  28   5      110.52      135.20     22.84 o 
   4  28   5        2.52      -20.11     13.41 o 
   5  28   5      132.67      147.25     25.43 o 
  -8  29   5       45.23       30.08     19.53 o 
  -7  29   5       14.09        9.04     18.12 o 
  -6  29   5       44.90       21.08     18.17 o 
  -5  29   5       23.01       10.53     15.72 o 
  -4  29   5       27.29       33.52     22.39 o 
  -3  29   5        5.24       -3.62     18.87 o 
  -2  29   5       26.41       43.14     22.25 o 
  -1  29   5       83.47      143.72     28.34 o 
   0  29   5        0.06        7.75     19.40 o 
   1  29   5       22.12       11.92     19.73 o 
   2  29   5       77.40       50.20     18.09 o 
   3  29   5       55.83      107.28     18.99 o 
   4  29   5        1.04      -14.74     14.46 o 
   5  29   5      265.09      318.29     31.97 o 
  -8  30   5       56.16       39.83     21.00 o 
  -7  30   5        0.13      -22.48     16.56 o 
  -6  30   5        1.63      -23.66     15.77 o 
  -5  30   5        5.41      -20.68     15.63 o 
  -4  30   5      180.41      143.09     28.88 o 
  -3  30   5        0.71      -19.05     19.60 o 
  -2  30   5      271.38      238.17     32.92 o 
  -1  30   5        2.13       10.33     19.92 o 
   0  30   5        0.03       22.03     20.90 o 
   1  30   5        0.03       17.19     21.19 o 
   2  30   5        0.80        9.33     15.63 o 
   3  30   5        0.69       10.90     14.82 o 
   4  30   5        1.17      -21.01     14.01 o 
  -8  31   5       25.14       29.15     23.97 o 
  -7  31   5        1.98       11.60     18.66 o 
  -6  31   5       19.15        1.14     18.10 o 
  -5  31   5        4.06       -8.88     20.97 o 
  -4  31   5        4.27      -25.55     17.56 o 
  -3  31   5        1.35       20.10     21.10 o 
  -2  31   5      146.28      167.31     30.14 o 
  -1  31   5       33.66        4.82     21.99 o 
   0  31   5      220.72      192.64     31.62 o 
   1  31   5      173.02      138.68     28.92 o 
   2  31   5      212.84      236.92     25.76 o 
   3  31   5       79.06       93.16     19.19 o 
   4  31   5       27.51       17.14     16.69 o 
  -7  32   5       51.75       53.41     21.37 o 
  -6  32   5        0.58      -24.77     16.51 o 
  -5  32   5       53.04       26.88     23.51 o 
  -4  32   5       62.05       28.15     42.20 o 
  -3  32   5      175.04      194.28     31.81 o 
  -2  32   5       37.79       52.73     23.83 o 
  -1  32   5       77.68       81.14     26.19 o 
   0  32   5        6.79       -5.77     20.55 o 
   1  32   5       92.77       89.02     27.30 o 
   2  32   5       51.43       20.55     23.45 o 
   3  32   5       93.52       88.74     19.19 o 
   4  32   5        4.48       13.73     19.05 o 
  -7  33   5        0.63      -13.32     17.78 o 
  -6  33   5        1.62      -25.34     16.89 o 
  -5  33   5        0.00      -18.88     19.51 o 
  -4  33   5        3.89       12.02     23.31 o 
  -3  33   5      184.35      197.41     32.86 o 
  -2  33   5        0.69        6.59     20.71 o 
  -1  33   5       73.87       96.06     27.21 o 
   0  33   5       74.44       57.85     24.94 o 
   1  33   5      199.90      270.34     35.35 o 
   2  33   5        2.28      -17.16     20.20 o 
   3  33   5       45.67       68.84     18.58 o 
   4  33   5        3.17      -16.57     25.07 o 
  -7  34   5       11.94      -21.45     20.11 o 
  -6  34   5       48.94       43.34     21.54 o 
  -5  34   5        2.75       -2.67     21.40 o 
  -4  34   5        0.54       -4.94     22.38 o 
  -3  34   5      199.51      205.72     33.89 o 
  -2  34   5      104.12      120.55     28.18 o 
  -1  34   5       68.50       60.38     24.56 o 
   0  34   5       71.29       47.03     23.93 o 
   1  34   5       48.60       45.29     27.72 o 
   2  34   5       10.51       11.99     23.68 o 
   3  34   5        0.69       -4.05     14.08 o 
  -6  35   5        3.99      -24.54     24.10 o 
  -5  35   5       14.35        0.33     24.10 o 
  -4  35   5       37.50       41.38     25.37 o 
  -3  35   5        5.96       24.02     37.05 o 
  -2  35   5       34.05      -11.81     20.12 o 
  -1  35   5       11.16      -28.61     19.08 o 
   0  35   5       10.04      -14.12     21.33 o 
   1  35   5        1.33      -16.52     20.24 o 
   2  35   5       83.00       73.48     26.99 o 
   3  35   5        7.02       13.00     21.65 o 
  -6  36   5       48.69       49.65     26.02 o 
  -5  36   5       23.98       34.20     26.65 o 
  -4  36   5      243.19      322.51     40.03 o 
  -3  36   5       85.93      101.19     29.28 o 
  -2  36   5       30.56       33.00     25.57 o 
  -1  36   5        0.49      -14.36     20.30 o 
   0  36   5        7.22      -22.14     18.79 o 
   1  36   5        2.91      -25.89     21.54 o 
   2  36   5        1.86        8.06     23.76 o 
  -5  37   5        4.45        1.25     23.39 o 
  -4  37   5       27.41       42.77     25.67 o 
  -3  37   5       55.24       48.33     25.75 o 
  -2  37   5        8.40       -6.96     22.57 o 
  -1  37   5       16.88        8.13     22.88 o 
   0  37   5       19.96       13.68     22.13 o 
   1  37   5        0.10      -30.48     20.32 o 
   2  37   5       54.90       43.44     35.38 o 
  -5  38   5        2.25       -9.08     24.26 o 
  -4  38   5        4.26       24.18     24.37 o 
  -3  38   5        1.95      -29.95     22.93 o 
  -2  38   5        3.36        7.78     23.50 o 
  -1  38   5        2.49       -7.04     22.23 o 
   0  38   5       11.57        4.74     23.17 o 
   1  38   5        5.69      -30.87     20.58 o 
  -4  39   5       41.50       40.91     26.36 o 
  -3  39   5        6.41      -21.30     22.18 o 
  -2  39   5       16.66       25.64     23.47 o 
  -1  39   5        0.34      -27.61     20.49 o 
   0  39   5       11.50      -19.52     20.00 o 
  -3  40   5       15.14       13.89     26.29 o 
  -2  40   5       46.57       50.97     27.17 o 
  -1  40   5        9.06       12.85     25.83 o 
 -11   0   6       11.57       18.57     35.01 o 
 -10   0   6      357.93      559.07     69.64 o 
  -9   0   6       15.87       67.78     34.26 o 
  -8   0   6      478.16      454.70     58.13 o 
  -7   0   6       32.69       33.24     28.32 o 
  -6   0   6      325.51      451.61     29.19 o 
  -5   0   6       26.22       -2.23     21.26 o 
  -4   0   6      630.76      617.29     44.57 o 
  -3   0   6       87.40      124.05     27.58 o 
  -2   0   6      129.44      112.92     15.08 o 
  -1   0   6      325.51      345.69     46.33 o 
   0   0   6      672.79      659.17     52.93 o 
   1   0   6     1761.91     1462.72     83.75 o 
   2   0   6     1249.07     1120.18     73.26 o 
   3   0   6        6.65       42.06     30.18 o 
   4   0   6       12.84       31.76     30.83 o 
   5   0   6      132.99      131.29     40.48 o 
   6   0   6        1.99      -17.92     29.62 o 
 -11   1   6      117.31      111.12     29.97 o 
 -10   1   6      134.46      217.42     33.44 o 
  -9   1   6      379.10      409.07     85.05 o 
  -8   1   6      307.47      411.47     39.59 o 
  -7   1   6      109.23       98.82     23.72 o 
  -6   1   6     1361.94     1324.48     36.53 o 
  -5   1   6        1.17       -4.96     11.77 o 
  -4   1   6      783.92      723.72     34.42 o 
  -3   1   6        0.64      -10.59     10.05 o 
  -2   1   6      303.74      321.33     12.96 o 
  -1   1   6      388.35      376.14     33.55 o 
   0   1   6     1311.28     1221.45     51.90 o 
   1   1   6       21.49       82.20     21.73 o 
   2   1   6      478.97      509.96     36.27 o 
   3   1   6      306.70      222.63     31.02 o 
   4   1   6      127.78       85.60     25.31 o 
   5   1   6       67.46       96.13     26.39 o 
   6   1   6       80.24       49.27     25.09 o 
   7   1   6       20.00       42.15     26.17 o 
 -11   2   6       10.04       50.45     24.77 o 
 -10   2   6      112.20      108.36     32.13 o 
  -9   2   6        5.35       43.05     22.62 o 
  -8   2   6       46.02       57.90     22.31 o 
  -7   2   6      165.53      182.41     43.22 o 
  -6   2   6       86.05      150.59     19.44 o 
  -5   2   6       22.44       13.66     12.59 o 
  -4   2   6        7.09       20.21     20.06 o 
  -3   2   6       91.97       96.57     19.04 o 
  -2   2   6       41.18       70.67      9.56 o 
  -1   2   6        1.40       -5.75     10.61 o 
   0   2   6       22.27       37.73     18.78 o 
   1   2   6        0.47        1.05     15.58 o 
   2   2   6      576.01      603.07     37.98 o 
   3   2   6        5.04       28.06     29.81 o 
   4   2   6       47.71       13.99     28.41 o 
   5   2   6       55.41       68.28     47.96 o 
   6   2   6        5.56       -7.12     22.37 o 
   7   2   6       10.20       14.91     25.67 o 
 -11   3   6        2.65       -1.23     22.55 o 
 -10   3   6        5.02        0.29     21.47 o 
  -9   3   6      166.94      145.42     28.43 o 
  -8   3   6        4.83        0.71     20.21 o 
  -7   3   6       38.93       60.56     21.40 o 
  -6   3   6      419.18      399.50     22.78 o 
  -5   3   6        0.22      -13.45     11.51 o 
  -4   3   6       59.74       75.96     18.02 o 
  -3   3   6       75.65       66.27     13.84 o 
  -2   3   6      325.67      324.46     18.82 o 
  -1   3   6        0.15      -10.18     11.11 o 
   0   3   6        0.36        2.99     16.77 o 
   1   3   6      114.52      172.13     25.97 o 
   2   3   6      320.23      424.77     37.77 o 
   3   3   6       83.05      136.76     26.62 o 
   4   3   6      174.71      146.78     44.01 o 
   5   3   6        2.06      -18.01     19.80 o 
   6   3   6       17.27        9.64     23.14 o 
   7   3   6        5.48        9.03     24.44 o 
 -11   4   6       12.52       -3.44     23.86 o 
 -10   4   6       32.02       27.97     23.90 o 
  -9   4   6       29.68        6.55     22.55 o 
  -8   4   6      113.94       72.80     23.72 o 
  -7   4   6      120.57       82.62     32.22 o 
  -6   4   6       40.56       29.73     23.12 o 
  -5   4   6      456.07      444.90     25.77 o 
  -4   4   6        0.02       -4.80     11.13 o 
  -3   4   6       78.59       62.25     13.24 o 
  -2   4   6        4.89       48.65     11.55 o 
  -1   4   6       51.16       51.39     14.96 o 
   0   4   6      321.89      399.34     34.19 o 
   1   4   6     1606.69     1334.22     56.33 o 
   2   4   6      177.55      276.41     32.50 o 
   3   4   6      482.07      475.34     35.50 o 
   4   4   6        6.97       50.16     22.89 o 
   5   4   6       50.61       28.63     23.18 o 
   6   4   6        8.40      -12.18     20.94 o 
 -11   5   6      100.28       64.89     24.99 o 
 -10   5   6        0.05       -4.93     20.46 o 
  -9   5   6      301.38      221.49     32.76 o 
  -8   5   6       72.67       72.18     23.54 o 
  -7   5   6       39.12       28.50     15.62 o 
  -6   5   6       86.20       83.10     22.98 o 
  -5   5   6       47.84       65.53     15.64 o 
  -4   5   6      248.31      271.04     22.18 o 
  -3   5   6       14.48        9.73      9.95 o 
  -2   5   6     1988.21     1982.31     73.74 o 
  -1   5   6       53.29       45.90     13.85 o 
   0   5   6      635.23      704.84     39.17 o 
   1   5   6        1.60       25.47     44.71 o 
   2   5   6      645.42      646.96     39.64 o 
   3   5   6      427.22      510.47     39.15 o 
   4   5   6      776.09      664.41     42.17 o 
   5   5   6       26.89       -7.39     36.07 o 
   6   5   6       90.90       93.33     28.24 o 
 -11   6   6       90.28       58.32     26.75 o 
 -10   6   6      207.86      236.82     81.53 o 
  -9   6   6       17.22       37.76     24.00 o 
  -8   6   6       60.21       55.38     20.93 o 
  -7   6   6       48.88       31.93     23.35 o 
  -6   6   6        3.29       -6.11     13.04 o 
  -5   6   6       88.38       89.51     17.05 o 
  -4   6   6        1.17      -13.34      8.90 o 
  -3   6   6      103.30       78.27     14.86 o 
  -2   6   6      461.21      461.63     36.91 o 
  -1   6   6        0.28       -1.64     12.03 o 
   0   6   6      917.56      984.17     35.12 o 
   1   6   6       18.21       45.19     24.14 o 
   2   6   6      673.45      636.56    117.37 o 
   3   6   6      198.82      273.97     35.01 o 
   4   6   6       33.68       61.16     23.50 o 
   5   6   6      123.68      139.89     47.73 o 
   6   6   6       55.44       58.17     24.95 o 
 -11   7   6        1.38      -26.66     22.12 o 
 -10   7   6       38.68       -3.11     20.18 o 
  -9   7   6      201.79      173.02     35.47 o 
  -8   7   6      232.27      254.92     32.99 o 
  -7   7   6      401.94      346.82     32.61 o 
  -6   7   6        0.13       -2.16     13.18 o 
  -5   7   6      658.73      644.91     28.66 o 
  -4   7   6       15.18      -12.31     11.48 o 
  -3   7   6      387.56      347.20     18.08 o 
  -2   7   6      118.51      174.87     24.08 o 
  -1   7   6      462.84      431.36     35.51 o 
   0   7   6     1026.74      906.90     33.94 o 
   1   7   6      683.86      658.56     38.86 o 
   2   7   6      232.52      355.24     35.52 o 
   3   7   6       44.95       87.71     23.79 o 
   4   7   6       23.45       26.54     23.58 o 
   5   7   6        1.54       -6.33     20.48 o 
   6   7   6       46.43       53.94     24.53 o 
 -11   8   6       16.55       26.51     24.18 o 
 -10   8   6        7.56       34.50     24.49 o 
  -9   8   6       12.65       43.10     24.18 o 
  -8   8   6       74.53       50.84     22.63 o 
  -7   8   6       20.52       11.10     14.66 o 
  -6   8   6       46.41       30.00     21.23 o 
  -5   8   6      876.55      799.33     31.86 o 
  -4   8   6      358.95      336.26     21.20 o 
  -3   8   6       53.04       86.26     12.90 o 
  -2   8   6      753.71      691.65     34.42 o 
  -1   8   6       24.68       72.02     19.14 o 
   0   8   6        5.73       47.63     14.79 o 
   1   8   6      942.02      753.67     41.67 o 
   2   8   6      733.28      769.66     44.48 o 
   3   8   6      108.81      185.42     29.05 o 
   4   8   6      209.10      230.82     31.84 o 
   5   8   6       40.40       25.48     22.48 o 
   6   8   6        3.81      -12.57     21.30 o 
 -10   9   6      116.04      110.00     30.49 o 
  -9   9   6      302.03      366.34     40.11 o 
  -8   9   6        0.17       -2.19     20.04 o 
  -7   9   6      261.96      274.29     25.13 o 
  -6   9   6      103.87      140.40     19.92 o 
  -5   9   6      484.75      498.63     25.30 o 
  -4   9   6       38.48       39.82     15.28 o 
  -3   9   6      881.54      864.89     26.35 o 
  -2   9   6       68.63       95.61     19.55 o 
  -1   9   6      685.72      690.14     51.31 o 
   0   9   6      348.25      365.26     23.23 o 
   1   9   6      283.57      413.46     37.08 o 
   2   9   6      884.32      860.31     45.42 o 
   3   9   6      804.52      775.18     44.41 o 
   4   9   6      457.06      453.24     80.41 o 
   5   9   6       28.52       53.85     24.42 o 
   6   9   6        5.83       -3.84     21.50 o 
 -10  10   6       58.62       51.26     24.07 o 
  -9  10   6       15.90       80.86     25.29 o 
  -8  10   6       15.26       34.39     20.59 o 
  -7  10   6       56.93       43.87     19.07 o 
  -6  10   6       65.86       44.79     15.98 o 
  -5  10   6      414.17      422.84     37.23 o 
  -4  10   6      381.39      371.51     23.03 o 
  -3  10   6      213.07      265.86     17.24 o 
  -2  10   6      222.34      276.77     27.27 o 
  -1  10   6      237.48      384.53     33.43 o 
   0  10   6      126.67      218.07     24.31 o 
   1  10   6      627.20      585.75     49.63 o 
   2  10   6        0.32       41.04     31.76 o 
   3  10   6      687.98      636.18     40.20 o 
   4  10   6        2.25       31.83     20.71 o 
   5  10   6        8.10       13.67     21.40 o 
   6  10   6        5.05      -32.03     21.36 o 
 -10  11   6       15.25       31.60     25.23 o 
  -9  11   6      508.16      547.00     50.51 o 
  -8  11   6      140.53      101.86     26.76 o 
  -7  11   6      149.99      134.77     20.48 o 
  -6  11   6        0.14      -19.82     13.22 o 
  -5  11   6     1002.42      886.32     29.51 o 
  -4  11   6      254.16      253.54     20.10 o 
  -3  11   6      256.47      304.18     20.81 o 
  -2  11   6       47.10       37.26     16.90 o 
  -1  11   6     1734.58     1641.51     58.46 o 
   0  11   6      762.44      726.02     38.30 o 
   1  11   6      649.84      687.87     30.92 o 
   2  11   6      412.57      413.86     35.23 o 
   3  11   6       29.10       78.88     23.47 o 
   4  11   6       35.70       51.75     23.27 o 
   5  11   6       17.92      -27.30     18.20 o 
   6  11   6       43.09       16.02     24.48 o 
 -10  12   6       55.78       13.22     27.58 o 
  -9  12   6       89.41      110.05     27.38 o 
  -8  12   6        4.74      -19.42     16.51 o 
  -7  12   6        1.30        2.29     14.72 o 
  -6  12   6       12.07       -2.56     13.96 o 
  -5  12   6       51.17      207.44     51.65 o 
  -4  12   6       32.23       78.62     14.68 o 
  -3  12   6        2.43       52.31     15.80 o 
  -2  12   6      271.19      293.94     28.10 o 
  -1  12   6      405.59      429.82     30.36 o 
   0  12   6      388.55      402.14     24.67 o 
   1  12   6      145.53      195.23     21.70 o 
   2  12   6      692.83      577.83     37.84 o 
   3  12   6       35.63       56.76     23.00 o 
   4  12   6      330.33      361.02     44.76 o 
   5  12   6        9.60       20.93     22.91 o 
   6  12   6       24.28       20.10     23.89 o 
 -10  13   6       18.06       13.57     21.30 o 
  -9  13   6       77.47      105.55     28.62 o 
  -8  13   6       21.13      -23.46     15.64 o 
  -7  13   6      232.33      239.15     25.62 o 
  -6  13   6       85.37       71.40     22.51 o 
  -5  13   6     2309.59     2098.25     50.09 o 
  -4  13   6     1242.52     1163.76     33.89 o 
  -3  13   6     2353.26     2259.98     77.66 o 
  -2  13   6       89.03       99.92     18.03 o 
  -1  13   6       82.75      127.97     22.29 o 
   0  13   6      328.21      365.27     26.54 o 
   1  13   6      353.64      379.13     25.87 o 
   2  13   6       38.22       64.86     32.08 o 
   3  13   6       40.09       46.88     30.97 o 
   4  13   6      136.31      187.75     29.93 o 
   5  13   6        7.96       10.99     22.59 o 
   6  13   6       25.56       21.07     23.45 o 
 -10  14   6       28.24        3.46     24.37 o 
  -9  14   6        3.23       -9.08     19.24 o 
  -8  14   6        3.19      -20.79     14.78 o 
  -7  14   6       15.27       14.64     15.91 o 
  -6  14   6       43.98       26.67     12.80 o 
  -5  14   6       56.97      109.66     16.68 o 
  -4  14   6      103.96      148.59     18.08 o 
  -3  14   6      261.29      381.57     32.38 o 
  -2  14   6      167.95      214.54     33.21 o 
  -1  14   6       11.31        8.01     36.58 o 
   0  14   6      355.99      378.58     29.40 o 
   1  14   6      140.55      170.30     23.42 o 
   2  14   6      194.33      227.02     30.41 o 
   3  14   6       20.22        6.40     19.32 o 
   4  14   6       88.72       98.73     25.45 o 
   5  14   6      155.22      159.28     30.36 o 
   6  14   6        3.76       -0.73     23.16 o 
 -10  15   6        5.91       -3.25     34.63 o 
  -9  15   6        0.53      -10.09     20.25 o 
  -8  15   6        6.13      -22.01     14.67 o 
  -7  15   6       22.53       19.21     20.52 o 
  -6  15   6        0.61      -10.16     11.45 o 
  -5  15   6       11.93       17.13     12.32 o 
  -4  15   6       10.41       15.96     14.27 o 
  -3  15   6        2.35       -0.86     19.40 o 
  -2  15   6      481.43      449.46     24.83 o 
  -1  15   6       65.71       76.67     17.28 o 
   0  15   6       15.06       35.92     26.09 o 
   1  15   6      208.80      249.48     25.13 o 
   2  15   6        6.91       31.10     20.73 o 
   3  15   6      204.30      171.98     28.74 o 
   4  15   6        8.98        4.21     19.93 o 
   5  15   6       15.13       21.44     22.31 o 
   6  15   6       28.21       -2.14     33.75 o 
 -10  16   6       10.98      -10.81     22.06 o 
  -9  16   6        1.90      -28.07     18.71 o 
  -8  16   6       11.77        2.63     18.55 o 
  -7  16   6        1.18       -8.00     12.96 o 
  -6  16   6        9.61      -13.79     11.11 o 
  -5  16   6       67.23       50.35     14.62 o 
  -4  16   6      213.00      271.46     32.54 o 
  -3  16   6       19.27       67.83     22.65 o 
  -2  16   6      335.39      388.16     24.50 o 
  -1  16   6      323.36      326.79     27.08 o 
   0  16   6      512.68      435.92     50.47 o 
   1  16   6       38.99       77.68     18.16 o 
   2  16   6      115.98       71.87     21.40 o 
   3  16   6        0.08        5.20     20.20 o 
   4  16   6        0.06      -13.12     19.69 o 
   5  16   6       20.88        5.42     28.65 o 
   6  16   6        3.14       -8.98     23.37 o 
 -10  17   6        7.05      -21.61     20.94 o 
  -9  17   6       58.61       21.30     23.96 o 
  -8  17   6       30.97        6.18     23.49 o 
  -7  17   6      559.69      506.81     25.31 o 
  -6  17   6        7.71        8.29     12.87 o 
  -5  17   6      111.00      109.29     16.31 o 
  -4  17   6      124.88      121.54     25.35 o 
  -3  17   6      936.30      823.76     43.17 o 
  -2  17   6      693.39      637.50     37.81 o 
  -1  17   6      837.47      775.85     32.51 o 
   0  17   6        8.66       35.62     17.66 o 
   1  17   6      231.80      254.89     25.51 o 
   2  17   6       70.38       40.92     17.35 o 
   3  17   6       38.95       48.11     22.53 o 
   4  17   6      268.99      264.03     38.91 o 
   5  17   6        0.02      -27.36     44.71 o 
   6  17   6       56.36       22.09     25.18 o 
 -10  18   6       23.93        4.48     21.86 o 
  -9  18   6        7.00      -27.71     25.07 o 
  -8  18   6       46.51       25.00     15.12 o 
  -7  18   6        8.52       -1.87     13.76 o 
  -6  18   6      218.39      217.77     20.23 o 
  -5  18   6       11.64       -1.07     12.23 o 
  -4  18   6       46.31       50.12     33.94 o 
  -3  18   6       35.92       78.75     23.43 o 
  -2  18   6        4.66        7.21     18.40 o 
  -1  18   6        7.62       22.62     14.57 o 
   0  18   6      197.81      218.88     23.33 o 
   1  18   6       75.60       96.02     19.79 o 
   2  18   6       51.32       47.76     18.06 o 
   3  18   6       23.25       28.89     20.92 o 
   4  18   6       20.07       39.19     24.19 o 
   5  18   6      117.30      132.36     29.16 o 
  -9  19   6       20.27        5.29     34.36 o 
  -8  19   6       67.48       41.54     15.81 o 
  -7  19   6      106.46       98.94     17.25 o 
  -6  19   6      477.87      510.69     26.28 o 
  -5  19   6      417.58      396.39     21.64 o 
  -4  19   6       93.64      140.26     27.67 o 
  -3  19   6      266.39      352.50     36.16 o 
  -2  19   6      157.81      131.23     26.23 o 
  -1  19   6        1.74       -7.05     13.44 o 
   0  19   6      171.02      172.85     21.43 o 
   1  19   6      119.20      100.37     21.72 o 
   2  19   6       86.24       88.45     19.96 o 
   3  19   6        1.32       -5.86     20.52 o 
   4  19   6       77.03       38.19     39.09 o 
   5  19   6        0.93       -5.92     22.27 o 
  -9  20   6        1.38       -2.23     17.26 o 
  -8  20   6       12.15       18.01     15.32 o 
  -7  20   6        8.96       12.27     14.10 o 
  -6  20   6      208.82      263.59     22.07 o 
  -5  20   6      339.17      410.85     41.40 o 
  -4  20   6      160.36      179.33     29.05 o 
  -3  20   6      111.74      134.21     25.96 o 
  -2  20   6        0.28       16.30     20.20 o 
  -1  20   6       52.14       59.73     35.01 o 
   0  20   6        0.41       -8.68     13.54 o 
   1  20   6      215.88      225.83     21.88 o 
   2  20   6      155.83      165.96     23.08 o 
   3  20   6      287.54      268.62     41.23 o 
   4  20   6        4.85       17.42     22.42 o 
   5  20   6       90.43       32.41     23.27 o 
  -9  21   6       54.95       26.45     16.96 o 
  -8  21   6       75.21       54.22     15.74 o 
  -7  21   6      497.07      428.81     26.36 o 
  -6  21   6        1.52       19.69     14.37 o 
  -5  21   6       11.03       56.26     21.85 o 
  -4  21   6       20.73        4.64     18.73 o 
  -3  21   6      152.60      178.77     28.56 o 
  -2  21   6       48.27       54.38     21.96 o 
  -1  21   6      137.90      125.97     24.69 o 
   0  21   6      136.57      162.97     37.07 o 
   1  21   6      217.79      257.22     34.09 o 
   2  21   6        1.23       18.29     14.31 o 
   3  21   6       59.36       89.45     24.88 o 
   4  21   6       73.06       85.87     25.89 o 
   5  21   6       10.06        9.36     21.09 o 
  -9  22   6       48.70       21.80     15.27 o 
  -8  22   6        5.67       -5.10     13.11 o 
  -7  22   6       31.17       39.58     15.00 o 
  -6  22   6       28.34       29.83     15.15 o 
  -5  22   6       64.21       59.72     25.58 o 
  -4  22   6       72.47       45.90     22.23 o 
  -3  22   6      424.66      400.67     39.24 o 
  -2  22   6      100.30       79.57     37.28 o 
  -1  22   6      115.99       71.71     23.33 o 
   0  22   6       71.22       52.21     16.97 o 
   1  22   6        8.11        5.99     14.90 o 
   2  22   6      244.20      253.19     23.07 o 
   3  22   6        7.13       19.58     14.92 o 
   4  22   6        1.76      -10.96     20.87 o 
   5  22   6        1.30      -22.08     21.16 o 
  -9  23   6        0.00        2.73     16.35 o 
  -8  23   6       17.71      -11.63     14.34 o 
  -7  23   6        5.40       -5.84     14.15 o 
  -6  23   6      125.98       80.55     28.61 o 
  -5  23   6      170.57      189.95     30.54 o 
  -4  23   6       22.81       29.59     22.16 o 
  -3  23   6      105.93      124.53     26.27 o 
  -2  23   6        0.34      -17.99     17.12 o 
  -1  23   6       10.44       18.07     18.80 o 
   0  23   6        3.61       22.19     19.55 o 
   1  23   6      100.69       61.80     17.82 o 
   2  23   6        9.61       26.50     15.20 o 
   3  23   6       24.24       24.64     14.34 o 
   4  23   6        2.85        0.17     17.32 o 
   5  23   6        0.82       -0.16     15.71 o 
  -9  24   6       27.70       15.70     19.31 o 
  -8  24   6       69.38       62.00     16.48 o 
  -7  24   6        0.17      -13.23     12.15 o 
  -6  24   6       37.79       73.47     19.69 o 
  -5  24   6       59.98       52.88     24.55 o 
  -4  24   6        8.18       23.36     20.21 o 
  -3  24   6       72.73       81.28     24.70 o 
  -2  24   6        2.85       -9.28     22.80 o 
  -1  24   6      101.34       61.78     21.50 o 
   0  24   6       64.44       92.06     25.63 o 
   1  24   6        9.15       18.52     21.11 o 
   2  24   6       18.52       22.39     15.43 o 
   3  24   6      169.72      186.93     23.02 o 
   4  24   6        0.07       -3.96     17.39 o 
  -8  25   6      162.90      189.32     23.54 o 
  -7  25   6       77.22       48.65     16.64 o 
  -6  25   6       99.67      142.32     29.32 o 
  -5  25   6       36.22       15.54     20.85 o 
  -4  25   6      423.35      481.16     38.64 o 
  -3  25   6        1.52      -10.02     18.38 o 
  -2  25   6       41.06       39.89     22.09 o 
  -1  25   6        2.36      -14.84     17.15 o 
   0  25   6      367.07      353.52     37.24 o 
   1  25   6        1.35       -9.33     14.54 o 
   2  25   6      151.42      142.44     20.02 o 
   3  25   6      104.45       89.49     19.13 o 
   4  25   6       45.64       39.35     21.26 o 
  -8  26   6      128.05      157.03     31.74 o 
  -7  26   6       24.70        0.92     18.68 o 
  -6  26   6       98.06      101.10     46.75 o 
  -5  26   6       60.33        3.90     20.79 o 
  -4  26   6        0.32       20.59     21.16 o 
  -3  26   6       57.72       63.36     24.03 o 
  -2  26   6        0.36      -23.61     18.26 o 
  -1  26   6       89.72      105.93     26.46 o 
   0  26   6        2.06        4.21     20.56 o 
   1  26   6       12.20        9.64     14.30 o 
   2  26   6        4.83        4.74     14.24 o 
   3  26   6       41.59       35.15     16.71 o 
   4  26   6       20.96       13.60     17.71 o 
  -8  27   6        2.77        9.22     15.67 o 
  -7  27   6        2.35      -23.46     17.20 o 
  -6  27   6        8.08      -26.88     19.91 o 
  -5  27   6        2.30      -20.71     19.55 o 
  -4  27   6       41.42       19.71     38.44 o 
  -3  27   6       32.83       23.07     21.83 o 
  -2  27   6      111.93       72.94     46.52 o 
  -1  27   6       16.26       12.01     22.23 o 
   0  27   6      127.70      165.33     29.64 o 
   1  27   6       12.07        6.95     20.74 o 
   2  27   6       81.88       60.56     17.52 o 
   3  27   6        0.00        5.53     16.33 o 
   4  27   6       24.54        9.93     19.22 o 
  -8  28   6        1.21       -1.69     20.06 o 
  -7  28   6       19.81       11.45     19.24 o 
  -6  28   6        1.93       40.89     33.71 o 
  -5  28   6       20.65        7.14     21.50 o 
  -4  28   6        0.66       -8.46     20.85 o 
  -3  28   6       16.17       17.20     20.35 o 
  -2  28   6       40.32       26.28     20.42 o 
  -1  28   6       39.96       36.50     28.60 o 
   0  28   6        0.88       17.81     20.88 o 
   1  28   6       36.22       36.27     21.69 o 
   2  28   6        0.29       12.28     15.75 o 
   3  28   6       15.24       29.79     16.52 o 
  -7  29   6        0.30      -21.45     22.71 o 
  -6  29   6      151.97      154.37     31.74 o 
  -5  29   6        1.26      -18.54     25.49 o 
  -4  29   6       58.14       41.55     23.03 o 
  -3  29   6        9.25       -8.25     19.04 o 
  -2  29   6       38.64       35.57     24.14 o 
  -1  29   6        2.48      -26.78     17.85 o 
   0  29   6      123.69      133.17     29.63 o 
   1  29   6        4.15        9.67     21.40 o 
   2  29   6       40.06       30.92     16.23 o 
   3  29   6      103.04       86.49     18.97 o 
  -7  30   6        0.24       12.57     23.57 o 
  -6  30   6       54.92       55.69     26.47 o 
  -5  30   6       62.07       47.65     36.77 o 
  -4  30   6        2.18      -16.87     22.93 o 
  -3  30   6        7.84      -10.37     20.57 o 
  -2  30   6        6.89       13.41     22.23 o 
  -1  30   6       31.14       23.23     22.71 o 
   0  30   6       19.68        5.22     20.83 o 
   1  30   6        2.25      -30.24     20.16 o 
   2  30   6        7.98      -12.40     19.43 o 
   3  30   6       26.43       39.41     17.92 o 
  -7  31   6       30.60       23.13     31.90 o 
  -6  31   6       47.62       67.75     28.51 o 
  -5  31   6       14.63       11.60     22.87 o 
  -4  31   6       23.99       14.71     21.99 o 
  -3  31   6       50.22       16.89     23.39 o 
  -2  31   6      252.63      236.28     34.45 o 
  -1  31   6       85.90       50.66     23.56 o 
   0  31   6       45.99       29.03     22.27 o 
   1  31   6       10.19      -19.07     19.68 o 
   2  31   6       26.34        1.55     20.20 o 
  -6  32   6       20.04       -2.92     24.45 o 
  -5  32   6       38.70       -1.17     23.24 o 
  -4  32   6        4.86      -17.21     21.13 o 
  -3  32   6        0.28       23.46     24.81 o 
  -2  32   6       96.19       78.38     26.72 o 
  -1  32   6        4.07       -2.92     21.22 o 
   0  32   6       22.29      -31.89     21.26 o 
   1  32   6        0.27        4.01     24.51 o 
   2  32   6        2.54      -20.98     18.68 o 
  -6  33   6       11.41       -0.77     24.04 o 
  -5  33   6       43.34       41.42     42.43 o 
  -4  33   6        0.24       -1.98     27.21 o 
  -3  33   6      161.68      201.28     34.40 o 
  -2  33   6        6.74        9.78     23.30 o 
  -1  33   6       83.48       86.79     28.91 o 
   0  33   6        0.04       -0.58     20.48 o 
   1  33   6       51.19       28.80     23.26 o 
  -5  34   6       15.60       -0.87     24.98 o 
  -4  34   6        1.41      -11.41     27.62 o 
  -3  34   6       40.98       73.87     27.99 o 
  -2  34   6        1.95      -12.20     22.32 o 
  -1  34   6        5.48        3.15     22.52 o 
   0  34   6        0.13      -17.17     21.30 o 
   1  34   6       44.37       29.75     23.16 o 
  -4  35   6        0.15       -1.21     24.42 o 
  -3  35   6       42.44       40.75     26.03 o 
  -2  35   6       23.39       -0.12     22.47 o 
  -1  35   6        0.06      -17.69     22.18 o 
   0  35   6       14.08       26.27     24.38 o 
  -4  36   6       22.55       24.90     26.45 o 
  -3  36   6        0.23       10.56     25.69 o 
  -2  36   6       32.64       16.76     24.70 o 
  -1  36   6        0.64       -2.20     23.73 o 
 -10   1   7       14.87       -0.12     22.99 o 
  -9   1   7       40.57       14.24     22.87 o 
  -8   1   7      182.09      168.95     31.25 o 
  -7   1   7       10.34       -0.22     19.69 o 
  -6   1   7      210.23      391.29     29.80 o 
  -5   1   7      404.54      389.57     36.80 o 
  -4   1   7       39.83       48.94     17.55 o 
  -3   1   7      171.34      232.16     32.89 o 
  -2   1   7       88.62       65.60     22.75 o 
  -1   1   7      100.14      108.43     30.97 o 
   0   1   7        0.62        9.30     17.22 o 
   1   1   7       25.91        8.35     35.05 o 
   2   1   7      474.61      482.84     42.44 o 
   3   1   7       19.79       18.18     21.01 o 
   4   1   7        8.20      -22.07     20.84 o 
   5   1   7       38.16       81.38     41.78 o 
 -10   2   7        7.84       26.41     24.28 o 
  -9   2   7       21.47       22.39     22.94 o 
  -8   2   7       75.32      136.34     29.35 o 
  -7   2   7       38.88       67.08     32.17 o 
  -6   2   7     2077.94     1907.59     57.13 o 
  -5   2   7      110.74       85.33     39.60 o 
  -4   2   7      685.72      667.03     91.19 o 
  -3   2   7        0.33        3.51     11.65 o 
  -2   2   7      189.99      211.28     30.83 o 
  -1   2   7       73.79       96.63     24.01 o 
   0   2   7      802.24      686.87     41.06 o 
   1   2   7        0.06      -24.44     16.29 o 
   2   2   7      237.52      306.18     35.05 o 
   3   2   7       76.07       55.31     24.03 o 
   4   2   7        3.31       -0.71     21.13 o 
   5   2   7       70.09       48.01     26.49 o 
 -10   3   7        0.54       12.85     23.32 o 
  -9   3   7      132.34      104.85     29.40 o 
  -8   3   7      123.80      137.42     27.59 o 
  -7   3   7      325.81      316.44     35.65 o 
  -6   3   7       51.55      167.69     21.73 o 
  -5   3   7      252.81      350.63     28.24 o 
  -4   3   7        1.21       51.15     20.47 o 
  -3   3   7      594.76      609.65     27.74 o 
  -2   3   7      272.41      273.47     33.51 o 
  -1   3   7      157.35      175.40     28.49 o 
   0   3   7        1.22       50.44     21.15 o 
   1   3   7        2.17      -14.24     17.98 o 
   2   3   7      463.50      392.97     54.09 o 
   3   3   7       16.10       -0.45     21.14 o 
   4   3   7       97.63       88.28     36.17 o 
   5   3   7       14.39       23.78     24.25 o 
 -10   4   7        0.43       -6.57     23.87 o 
  -9   4   7        0.13        4.44     23.41 o 
  -8   4   7       77.90       62.89     23.24 o 
  -7   4   7       10.90       14.92     19.92 o 
  -6   4   7      540.37      569.46     37.29 o 
  -5   4   7      283.54      316.91     27.24 o 
  -4   4   7      463.50      452.93     30.88 o 
  -3   4   7      380.58      436.54     26.55 o 
  -2   4   7       38.89       31.59     22.05 o 
  -1   4   7      128.52       95.56     46.10 o 
   0   4   7      147.36      201.36     52.74 o 
   1   4   7       78.86       45.96     22.26 o 
   2   4   7        1.53       12.39     26.37 o 
   3   4   7       20.01      -13.95     20.19 o 
   4   4   7        0.16      -13.35     36.54 o 
   5   4   7       44.57       19.74     24.81 o 
 -10   5   7      215.64      225.60     37.67 o 
  -9   5   7        3.05       10.79     23.49 o 
  -8   5   7      140.74      135.54     30.97 o 
  -7   5   7       39.90       41.39     22.46 o 
  -6   5   7      106.30      153.44     21.95 o 
  -5   5   7        0.44       -6.45     15.21 o 
  -4   5   7      114.66      103.08     16.58 o 
  -3   5   7        3.01       12.23     16.67 o 
  -2   5   7       58.42       66.93     23.29 o 
  -1   5   7      198.01      262.79     31.72 o 
   0   5   7       24.15       22.41     20.28 o 
   1   5   7        5.41      -10.96     17.94 o 
   2   5   7        7.69        4.99     19.63 o 
   3   5   7        3.47       -0.27     20.58 o 
   4   5   7       14.97       -5.54     22.48 o 
   5   5   7       27.93       18.04     27.67 o 
 -10   6   7        3.93        6.10     22.91 o 
  -9   6   7      123.70      112.33     29.01 o 
  -8   6   7        1.39       -2.53     19.77 o 
  -7   6   7        6.11      -10.94     18.34 o 
  -6   6   7       20.58       17.48     16.47 o 
  -5   6   7       39.31       60.01     21.07 o 
  -4   6   7       15.19       10.20     13.95 o 
  -3   6   7      218.40      310.90     25.64 o 
  -2   6   7      160.39      110.01     48.98 o 
  -1   6   7       72.52       84.61     23.19 o 
   0   6   7        1.63      -19.32     17.16 o 
   1   6   7        9.95      -11.42     17.79 o 
   2   6   7       86.07       35.87     22.35 o 
   3   6   7       77.18       50.05     23.19 o 
   4   6   7        0.81      -14.25     22.12 o 
   5   6   7        0.01      -31.96     23.01 o 
 -10   7   7       21.70       22.58     24.10 o 
  -9   7   7       56.73       76.12     28.38 o 
  -8   7   7       88.33       58.92     39.88 o 
  -7   7   7       27.39        0.76     16.97 o 
  -6   7   7      167.28      185.45     33.56 o 
  -5   7   7      384.86      406.68     24.95 o 
  -4   7   7       71.65       78.90     18.08 o 
  -3   7   7      331.38      405.99     37.39 o 
  -2   7   7      255.32      235.51     31.05 o 
  -1   7   7      699.83      639.19     50.66 o 
   0   7   7       11.23       11.71     19.79 o 
   1   7   7        2.04        6.72     19.25 o 
   2   7   7       66.13       93.49     25.34 o 
   3   7   7      114.24      171.19     30.18 o 
   4   7   7       45.71       13.16     44.43 o 
   5   7   7       49.47       43.32     26.06 o 
 -10   8   7       26.56       22.55     25.68 o 
  -9   8   7       21.17       27.33     25.86 o 
  -8   8   7      121.36      144.53     30.29 o 
  -7   8   7      101.39       96.64     20.69 o 
  -6   8   7        0.07       -8.86     14.37 o 
  -5   8   7      376.47      440.74     24.72 o 
  -4   8   7        4.00       -6.90     14.09 o 
  -3   8   7       28.16       15.33     23.07 o 
  -2   8   7      124.21      136.34     25.10 o 
  -1   8   7      203.83      378.59     37.50 o 
   0   8   7       52.83       64.17     22.47 o 
   1   8   7      260.98      285.88     70.80 o 
   2   8   7       61.35       68.44     24.13 o 
   3   8   7        6.40       27.98     33.71 o 
   4   8   7        0.01      -24.34     29.67 o 
   5   8   7       19.50       13.97     24.41 o 
 -10   9   7        7.17      -20.02     22.83 o 
  -9   9   7        0.22       14.67     21.76 o 
  -8   9   7      119.73      140.70     29.74 o 
  -7   9   7        0.33       -4.73     15.44 o 
  -6   9   7        9.15        8.78     18.13 o 
  -5   9   7       53.03       52.27     17.38 o 
  -4   9   7      127.64      125.89     20.29 o 
  -3   9   7        8.50        1.99     17.69 o 
  -2   9   7       92.73      102.00     24.23 o 
  -1   9   7     1412.12     1532.24     69.73 o 
   0   9   7       90.27       96.96     25.66 o 
   1   9   7      173.11      217.95     31.51 o 
   2   9   7       29.43       18.32     30.27 o 
   3   9   7       18.39        0.14     21.79 o 
   4   9   7       93.46       45.26     26.16 o 
   5   9   7        5.36       -0.55     23.86 o 
 -10  10   7       42.04       87.98     27.67 o 
  -9  10   7      280.65      292.87     38.92 o 
  -8  10   7       82.66      127.37     28.22 o 
  -7  10   7       47.24       26.52     18.01 o 
  -6  10   7       28.13       12.91     19.93 o 
  -5  10   7       51.55       62.69     17.28 o 
  -4  10   7        1.14        5.91     15.35 o 
  -3  10   7      103.15      130.92     38.16 o 
  -2  10   7        2.05       -2.37     18.00 o 
  -1  10   7      971.07      988.30     51.18 o 
   0  10   7      120.50      193.09     30.91 o 
   1  10   7       32.36       52.97     36.49 o 
   2  10   7      117.86      136.95     27.77 o 
   3  10   7       10.96       12.39     20.76 o 
   4  10   7        0.47        6.61     21.85 o 
   5  10   7        4.85      -11.23     23.78 o 
  -9  11   7       56.67       74.24     26.93 o 
  -8  11   7      186.50      193.84     31.63 o 
  -7  11   7       12.86      -20.99     15.16 o 
  -6  11   7       88.61       93.89     19.97 o 
  -5  11   7       41.62       23.40     15.42 o 
  -4  11   7      362.76      450.44     31.37 o 
  -3  11   7      632.37      610.64     37.42 o 
  -2  11   7      114.10      140.46     25.30 o 
  -1  11   7      176.90      286.45     35.65 o 
   0  11   7       21.45       34.03     22.86 o 
   1  11   7      327.35      393.34     38.84 o 
   2  11   7       65.00       58.90     23.34 o 
   3  11   7      229.92      250.19     49.03 o 
   4  11   7        0.77      -14.93     21.35 o 
   5  11   7      105.30       48.42     28.02 o 
  -9  12   7       22.32      -20.68     21.01 o 
  -8  12   7        0.99      -24.16     19.20 o 
  -7  12   7        6.58      -10.80     18.68 o 
  -6  12   7        0.74      -16.66     11.11 o 
  -5  12   7        0.48      -19.43     12.95 o 
  -4  12   7        7.97       47.01     16.69 o 
  -3  12   7       25.02       20.28     19.73 o 
  -2  12   7      143.00      155.15     43.13 o 
  -1  12   7       18.88       98.19     20.25 o 
   0  12   7       50.90       54.22     22.74 o 
   1  12   7       13.37       25.49     20.61 o 
   2  12   7       47.50       41.91     23.71 o 
   3  12   7        4.96      -14.95     18.97 o 
   4  12   7        0.09      -28.53     19.20 o 
  -9  13   7        1.41       -4.03     22.90 o 
  -8  13   7       10.89       -5.05     22.27 o 
  -7  13   7        3.36      -15.12     12.68 o 
  -6  13   7        4.03      -17.55     11.70 o 
  -5  13   7       39.68       24.00     15.79 o 
  -4  13   7      618.37      575.74     37.15 o 
  -3  13   7        2.44      -24.62     16.41 o 
  -2  13   7       29.13       56.88     20.95 o 
  -1  13   7      197.46      216.02     47.59 o 
   0  13   7       22.15        9.75     20.34 o 
   1  13   7      110.95      120.31     27.44 o 
   2  13   7       42.65       45.29     23.19 o 
   3  13   7       47.00       26.40     23.08 o 
   4  13   7        0.19      -13.99     21.47 o 
  -9  14   7        5.79      -19.82     28.88 o 
  -8  14   7        6.54      -14.71     20.41 o 
  -7  14   7       53.57       49.27     16.14 o 
  -6  14   7       25.18        6.67     12.87 o 
  -5  14   7       37.42       31.83     15.28 o 
  -4  14   7       25.89       82.50     23.34 o 
  -3  14   7       69.88       89.72     24.90 o 
  -2  14   7      286.79      372.64     37.16 o 
  -1  14   7       84.18      127.59     25.81 o 
   0  14   7        0.03       11.63     19.60 o 
   1  14   7       94.94      202.04     31.69 o 
   2  14   7        9.37       -4.49     21.83 o 
   3  14   7       72.81       62.80     24.47 o 
   4  14   7       13.32       14.83     22.35 o 
  -9  15   7        0.06        9.86     21.71 o 
  -8  15   7        9.18      -20.98     13.99 o 
  -7  15   7        0.28        7.87     13.22 o 
  -6  15   7       88.31       78.01     19.17 o 
  -5  15   7      119.04      125.56     21.09 o 
  -4  15   7      201.81      230.97     30.94 o 
  -3  15   7      404.61      431.65     44.62 o 
  -2  15   7      261.30      258.93     31.84 o 
  -1  15   7      700.13      665.64     37.47 o 
   0  15   7        4.57       -2.41     20.32 o 
   1  15   7     1121.22     1046.82     53.75 o 
   2  15   7       21.47        6.93     21.22 o 
   3  15   7      279.55      268.05     35.76 o 
   4  15   7        3.67      -14.41     20.75 o 
  -9  16   7       20.88      -19.31     31.11 o 
  -8  16   7       81.36       38.88     16.59 o 
  -7  16   7      186.75      213.22     22.16 o 
  -6  16   7        3.89      -12.64     14.58 o 
  -5  16   7       75.95      104.17     35.83 o 
  -4  16   7       11.33       18.72     20.82 o 
  -3  16   7       87.13      129.09     27.54 o 
  -2  16   7       64.39      103.61     24.91 o 
  -1  16   7      134.02      184.74     22.61 o 
   0  16   7        8.06        4.15     26.14 o 
   1  16   7      292.04      469.92     61.47 o 
   2  16   7       33.20       45.19     24.94 o 
   3  16   7       43.08      117.52     28.22 o 
   4  16   7        5.48        2.04     23.24 o 
  -9  17   7       47.70       29.83     20.21 o 
  -8  17   7        0.28       -1.40     14.01 o 
  -7  17   7        4.02        1.53     13.94 o 
  -6  17   7        2.03       13.91     16.94 o 
  -5  17   7        4.85        5.53     20.61 o 
  -4  17   7       38.82       26.54     21.51 o 
  -3  17   7        8.86       13.09     20.47 o 
  -2  17   7       33.23       38.19     21.52 o 
  -1  17   7        4.09       11.42     15.19 o 
   0  17   7        0.73       -3.72     16.23 o 
   1  17   7      260.48      309.08     44.29 o 
   2  17   7       27.21       53.57     24.66 o 
   3  17   7       35.61       56.23     24.77 o 
   4  17   7       84.42       58.33     25.97 o 
  -9  18   7        5.26       13.44     17.79 o 
  -8  18   7        0.01       -8.53     13.33 o 
  -7  18   7       95.18       93.75     18.10 o 
  -6  18   7      125.71      155.90     23.26 o 
  -5  18   7      193.55      198.79     36.26 o 
  -4  18   7      112.63      157.67     28.29 o 
  -3  18   7       60.54       57.65     23.74 o 
  -2  18   7        0.91      -15.65     18.43 o 
  -1  18   7        0.30       -5.62     18.80 o 
   0  18   7       54.30       52.91     16.76 o 
   1  18   7      130.33      166.49     29.86 o 
   2  18   7       44.32       77.54     25.59 o 
   3  18   7        5.75       14.37     36.03 o 
   4  18   7        7.86       35.64     26.34 o 
  -8  19   7        1.07      -20.17     13.45 o 
  -7  19   7      103.67      125.78     30.36 o 
  -6  19   7      365.08      469.26     37.55 o 
  -5  19   7       15.72       26.54     21.90 o 
  -4  19   7       98.81       92.80     25.80 o 
  -3  19   7        0.04       17.68     19.96 o 
  -2  19   7       86.96       64.67     24.57 o 
  -1  19   7       81.11      107.19     30.92 o 
   0  19   7        0.05      -12.75     13.04 o 
   1  19   7      137.54      159.83     29.78 o 
   2  19   7        3.50       22.62     22.95 o 
   3  19   7        4.36       16.91     23.45 o 
  -8  20   7        0.07      -21.04     14.02 o 
  -7  20   7       98.88      115.91     22.73 o 
  -6  20   7       56.53       85.75     20.32 o 
  -5  20   7       49.85       75.49     25.21 o 
  -4  20   7       15.50        6.45     21.00 o 
  -3  20   7      137.30      159.99     28.85 o 
  -2  20   7       33.29       37.13     21.91 o 
  -1  20   7      117.88      148.77     46.24 o 
   0  20   7        5.24       -5.40     15.07 o 
   1  20   7      200.16      321.88     30.74 o 
   2  20   7       18.46       45.34     30.92 o 
   3  20   7      123.67      180.35     33.32 o 
  -8  21   7       17.36        6.38     14.59 o 
  -7  21   7        3.19        9.43     16.76 o 
  -6  21   7      100.38      129.94     29.59 o 
  -5  21   7       76.75       59.47     25.54 o 
  -4  21   7        0.52       16.01     21.79 o 
  -3  21   7        9.69       10.84     20.81 o 
  -2  21   7        3.08       45.69     22.75 o 
  -1  21   7       11.63       41.34     23.24 o 
   0  21   7        5.30      -13.95     26.05 o 
   1  21   7      193.98      257.26     28.15 o 
   2  21   7      181.63      182.45     25.79 o 
   3  21   7      293.36      283.79     47.59 o 
  -8  22   7       10.33        9.10     19.30 o 
  -7  22   7        7.88       21.17     17.83 o 
  -6  22   7       30.20       32.78     24.98 o 
  -5  22   7       61.69       76.45     26.43 o 
  -4  22   7      371.23      501.18     45.21 o 
  -3  22   7        4.62        6.69     20.74 o 
  -2  22   7      215.56      208.63     32.16 o 
  -1  22   7        0.01        2.29     38.67 o 
   0  22   7      148.09      135.16     29.61 o 
   1  22   7        0.92       11.67     19.66 o 
   2  22   7       14.97       31.63     22.42 o 
   3  22   7        4.17       37.23     18.45 o 
  -8  23   7        5.16      -10.70     17.63 o 
  -7  23   7      255.67      254.71     29.90 o 
  -6  23   7        0.00       -5.55     21.46 o 
  -5  23   7       95.49      140.52     28.98 o 
  -4  23   7      134.19      190.98     33.11 o 
  -3  23   7       44.30       42.76     23.53 o 
  -2  23   7       49.76       61.55     25.40 o 
  -1  23   7        0.09      -10.04     17.85 o 
   0  23   7        3.35        4.09     19.98 o 
   1  23   7        0.01       -9.38     14.75 o 
   2  23   7        1.74       12.08     17.83 o 
   3  23   7        0.30       12.77     18.95 o 
  -7  24   7        1.36       21.15     28.69 o 
  -6  24   7       65.29       30.29     23.65 o 
  -5  24   7        4.69        6.85     21.27 o 
  -4  24   7        7.27        1.11     22.26 o 
  -3  24   7       49.67       30.47     24.16 o 
  -2  24   7       11.51        1.72     20.32 o 
  -1  24   7       13.39       -1.57     22.23 o 
   0  24   7       63.44       35.40     24.15 o 
   1  24   7        0.85        2.49     19.34 o 
   2  24   7       22.71       23.33     18.93 o 
  -7  25   7        0.02        2.23     22.42 o 
  -6  25   7        4.95       -5.30     22.77 o 
  -5  25   7        0.06      -23.69     20.07 o 
  -4  25   7       64.95       37.14     25.01 o 
  -3  25   7        3.11      -24.97     20.23 o 
  -2  25   7       25.78       25.02     22.78 o 
  -1  25   7        4.10      -27.90     19.59 o 
   0  25   7       14.50       -4.15     20.92 o 
   1  25   7        9.71       -1.27     19.06 o 
   2  25   7       30.69       -6.79     16.46 o 
  -7  26   7       13.53        1.77     23.41 o 
  -6  26   7       65.80       83.34     28.09 o 
  -5  26   7       11.14        0.38     21.71 o 
  -4  26   7      145.00      162.15     38.63 o 
  -3  26   7       17.19      -13.62     20.94 o 
  -2  26   7       98.32       62.05     26.58 o 
  -1  26   7        0.56      -25.11     19.20 o 
   0  26   7       10.56       28.80     22.94 o 
   1  26   7       61.52       60.21     24.01 o 
   2  26   7        0.17       -3.67     18.99 o 
  -6  27   7        6.09        3.98     22.78 o 
  -5  27   7       73.01       76.13     27.61 o 
  -4  27   7       75.30      105.84     30.46 o 
  -3  27   7       59.22       18.63     23.77 o 
  -2  27   7       14.20       -9.78     20.72 o 
  -1  27   7       12.87      -23.50     19.57 o 
   0  27   7      105.03       74.14     56.45 o 
   1  27   7        1.00        0.68     18.17 o 
  -6  28   7       59.25       83.22     28.68 o 
  -5  28   7        9.65        4.18     23.24 o 
  -4  28   7      125.97      124.29     31.13 o 
  -3  28   7       12.04       14.58     23.86 o 
  -2  28   7      124.62      131.76     30.79 o 
  -1  28   7       30.83       32.73     24.27 o 
   0  28   7       81.38       70.65     27.67 o 
   1  28   7       31.93       14.48     23.15 o 
  -5  29   7       57.90       72.85     28.58 o 
  -4  29   7       65.22      107.57     30.73 o 
  -3  29   7        0.00       11.39     23.44 o 
  -2  29   7       50.26       28.28     25.47 o 
  -1  29   7        0.07      -15.04     21.55 o 
   0  29   7       16.29      -16.51     20.67 o 
  -5  30   7       14.99       -4.21     24.43 o 
  -4  30   7       50.24       34.85     43.97 o 
  -3  30   7       17.56       -4.84     21.86 o 
  -2  30   7       12.89      -13.08     20.57 o 
  -1  30   7       53.42       39.11     29.85 o 
   0  30   7       13.94       -0.30     24.23 o 
  -4  31   7        9.20       14.25     25.21 o 
  -3  31   7        7.73       -9.64     22.62 o 
  -2  31   7       11.29        9.91     23.18 o 
  -1  31   7        2.93        6.11     22.62 o 
  -3  32   7       15.23      -13.04     24.06 o 
  -2  32   7      105.31       70.86     30.09 o 
  -9   0   8       25.92        5.11     33.80 o 
  -8   0   8        0.01       -4.46     32.50 o 
  -7   0   8       13.47       11.70     30.64 o 
  -6   0   8        4.22      -24.51     27.30 o 
  -5   0   8      200.70      431.30     74.65 o 
  -4   0   8        5.42      -19.59     33.24 o 
  -3   0   8      148.66      148.29     46.80 o 
  -2   0   8      160.55       98.61     37.70 o 
  -1   0   8        9.00      -14.11     28.78 o 
   0   0   8       92.92       38.63     34.17 o 
   1   0   8       71.82       86.45     38.26 o 
   2   0   8      165.25      157.39     44.38 o 
   3   0   8      181.72      194.71     48.84 o 
  -9   1   8       56.81       44.87     41.97 o 
  -8   1   8       22.93       -1.11     23.11 o 
  -7   1   8        8.11      -29.72     19.81 o 
  -6   1   8       20.88       21.41     21.05 o 
  -4   1   8        0.01      -20.38     29.20 o 
  -3   1   8      171.95      209.94     35.49 o 
  -2   1   8        5.75       -8.48     20.74 o 
  -1   1   8        0.43      -11.82     18.44 o 
   0   1   8        1.58      -27.95     18.63 o 
   1   1   8       26.91       46.39     24.58 o 
   2   1   8        0.03        3.29     22.66 o 
   3   1   8       64.95       90.36     29.54 o 
  -9   2   8        5.46       42.62     26.75 o 
  -8   2   8       12.61        2.30     29.67 o 
  -7   2   8        0.12      -37.36     27.44 o 
  -6   2   8      236.88      300.26     37.63 o 
  -4   2   8        0.03       20.28     27.61 o 
  -3   2   8       70.47       94.46     28.54 o 
  -2   2   8        2.62       17.43     25.77 o 
  -1   2   8        0.06      -27.63     18.42 o 
   0   2   8        1.42        1.01     19.53 o 
   1   2   8        3.40      -13.28     19.91 o 
   2   2   8       21.92       14.15     21.86 o 
   3   2   8        0.07      -21.81     22.24 o 
  -9   3   8        9.65      -22.14     23.51 o 
  -8   3   8       95.21       46.02     26.12 o 
  -7   3   8       35.42       29.61     23.04 o 
  -6   3   8      103.94      157.44     23.57 o 
  -5   3   8      237.89      275.12     44.11 o 
  -4   3   8        6.14      -18.67     24.05 o 
  -3   3   8       16.92       31.97     24.79 o 
  -2   3   8      124.49      171.83     32.12 o 
  -1   3   8        1.17      -18.79     19.26 o 
   0   3   8      167.22      165.25     30.96 o 
   1   3   8       19.34       -8.94     20.23 o 
   2   3   8        1.10       -2.53     21.23 o 
   3   3   8       39.02       18.81     25.02 o 
  -9   4   8        1.40       -4.41     30.41 o 
  -8   4   8       16.33       -6.98     22.32 o 
  -7   4   8        1.78       45.03     23.87 o 
  -6   4   8       26.10       56.98     22.94 o 
  -5   4   8      254.52      342.16     28.94 o 
  -3   4   8       42.77       42.59     25.77 o 
  -2   4   8       57.19       54.25     32.22 o 
  -1   4   8        1.42      -23.82     19.21 o 
   0   4   8       35.62        7.73     20.22 o 
   1   4   8       38.69       10.10     21.86 o 
   2   4   8       48.51        6.80     27.16 o 
   3   4   8       37.03       41.56     26.20 o 
  -9   5   8       23.08       42.81     27.54 o 
  -8   5   8       24.36       25.89     36.49 o 
  -7   5   8      216.84      217.35     33.92 o 
  -6   5   8      207.26      214.77     44.01 o 
  -5   5   8      185.58      261.49     26.06 o 
  -3   5   8      111.85      149.26     32.62 o 
  -2   5   8        2.79       14.05     23.07 o 
  -1   5   8       43.93       60.16     25.07 o 
   0   5   8       55.50       11.40     23.16 o 
   1   5   8       95.33       50.16     25.60 o 
   2   5   8        2.44      -10.87     22.20 o 
   3   5   8       68.89       54.89     27.80 o 
  -8   6   8       48.12       56.09     26.81 o 
  -7   6   8        2.62       30.12     23.04 o 
  -6   6   8       96.90      195.27     43.36 o 
  -5   6   8        4.16       11.39     15.64 o 
  -3   6   8       57.90       80.49     28.04 o 
  -2   6   8        0.01       -3.69     29.62 o 
  -1   6   8        2.55       -4.93     20.45 o 
   0   6   8       20.71       16.10     22.25 o 
   1   6   8      114.12      108.40     28.73 o 
   2   6   8        0.24      -17.91     21.77 o 
   3   6   8       15.61       15.24     24.31 o 
  -8   7   8      178.06      228.63     61.89 o 
  -7   7   8        0.00       14.65     22.46 o 
  -6   7   8      120.33      135.92     22.25 o 
  -5   7   8        0.39      -15.22     14.81 o 
  -3   7   8        2.91       22.24     24.65 o 
  -2   7   8       95.39       90.80     34.12 o 
  -1   7   8       47.88       28.40     23.23 o 
   0   7   8      360.36      365.84     40.52 o 
   1   7   8        8.34      -13.18     21.17 o 
   2   7   8       90.69       64.91     25.62 o 
   3   7   8        0.23       21.76     24.00 o 
  -8   8   8      218.18      231.04     35.98 o 
  -6   8   8      101.52      137.25     22.72 o 
  -5   8   8        0.03       -3.09     15.10 o 
  -4   8   8       31.76       54.40     21.73 o 
  -2   8   8        1.30       -3.33     20.88 o 
  -1   8   8       77.97      116.88     28.41 o 
   0   8   8       23.50       29.62     23.22 o 
   1   8   8        1.41       10.23     25.35 o 
   2   8   8        2.75      -13.62     21.59 o 
   3   8   8       14.85        0.10     24.20 o 
  -8   9   8       36.86       71.00     27.38 o 
  -7   9   8       16.92       85.24     35.84 o 
  -6   9   8      131.89      192.67     25.23 o 
  -5   9   8       49.14       54.24     18.55 o 
  -4   9   8       57.98       49.08     22.55 o 
  -2   9   8       27.66       52.17     24.69 o 
  -1   9   8       39.37       40.53     24.59 o 
   0   9   8      150.63      135.17     30.19 o 
   1   9   8       16.05       -7.24     26.09 o 
   2   9   8       47.48       43.10     24.08 o 
   3   9   8       82.91       53.11     27.39 o 
  -8  10   8       50.28       49.96     47.63 o 
  -7  10   8       12.75       32.53     26.82 o 
  -6  10   8       45.83       16.67     27.91 o 
  -5  10   8        2.42      -16.95     15.15 o 
  -4  10   8       75.86       87.58     24.94 o 
  -2  10   8       36.51        5.56     22.10 o 
  -1  10   8      120.07      135.73     30.41 o 
   0  10   8       34.47       47.10     24.35 o 
   1  10   8       84.87       89.50     27.33 o 
   2  10   8        0.03       21.30     22.74 o 
   3  10   8       11.58       28.29     26.03 o 
  -8  11   8       41.82       32.31     37.42 o 
  -7  11   8       62.94       32.45     19.28 o 
  -6  11   8        0.71       -4.23     15.56 o 
  -5  11   8       21.58       19.88     17.12 o 
  -4  11   8       14.00       -0.32     21.86 o 
  -3  11   8       42.47        6.59     29.06 o 
  -2  11   8       18.55       63.60     47.36 o 
  -1  11   8       81.60       86.49     33.57 o 
   0  11   8      129.41      177.62     32.71 o 
   1  11   8       21.08       25.80     22.86 o 
   2  11   8       28.31        1.61     23.30 o 
  -8  12   8      122.64       93.14     26.00 o 
  -7  12   8        0.14      -23.15     15.43 o 
  -6  12   8        0.22      -21.22     14.15 o 
  -5  12   8       24.22      -12.52     15.02 o 
  -4  12   8        7.41        8.86     21.98 o 
  -3  12   8       51.37       54.69     33.71 o 
  -2  12   8       20.07       96.85     55.43 o 
  -1  12   8       31.35       67.36     26.39 o 
   0  12   8       13.01      -10.24     21.22 o 
   1  12   8       24.08       -7.30     20.19 o 
   2  12   8        7.39       10.29     21.86 o 
  -8  13   8       50.95       65.01     32.78 o 
  -7  13   8       72.31       57.30     19.76 o 
  -6  13   8        1.13      -13.72     15.78 o 
  -5  13   8       33.47       34.92     18.70 o 
  -4  13   8      116.54      172.07     31.55 o 
  -3  13   8       84.06       36.49     33.89 o 
  -2  13   8      525.15      773.29     98.80 o 
  -1  13   8      304.22      345.42    110.45 o 
   0  13   8       58.60      119.89     38.58 o 
   1  13   8        1.87        4.66     23.24 o 
   2  13   8      146.48      169.40     34.62 o 
  -8  14   8       41.34       46.49     22.35 o 
  -7  14   8        0.36      -11.13     15.30 o 
  -6  14   8      190.21      212.95     26.61 o 
  -5  14   8        1.63      -22.60     19.99 o 
  -4  14   8        4.39        7.66     21.01 o 
  -3  14   8        4.22       -7.52     19.86 o 
  -2  14   8        0.50       26.83     30.18 o 
  -1  14   8       48.68       79.63     26.47 o 
   0  14   8        0.18        8.56     20.75 o 
   1  14   8       78.20       17.95     22.26 o 
   2  14   8        5.58        3.74     22.71 o 
  -7  15   8        9.57      -11.13     16.79 o 
  -6  15   8       32.39       39.55     18.52 o 
  -5  15   8       24.21      -23.90     26.97 o 
  -4  15   8       86.23      128.41     28.85 o 
  -3  15   8       84.80       83.66     25.11 o 
  -2  15   8        1.68       19.03     32.96 o 
  -1  15   8        0.47       41.78     47.54 o 
   0  15   8        1.64        0.64     24.13 o 
   1  15   8        3.89        3.40     24.28 o 
   2  15   8       76.18       79.04     29.36 o 
  -7  16   8       43.91       36.22     19.84 o 
  -6  16   8       24.81       42.71     20.29 o 
  -5  16   8        8.86       -4.93     21.76 o 
  -4  16   8       19.96       13.90     25.72 o 
  -3  16   8       12.20       13.78     22.55 o 
  -2  16   8       10.01      -24.23     27.95 o 
  -1  16   8       12.74       24.03     27.98 o 
   0  16   8       20.88       51.05     34.17 o 
   1  16   8        3.83       23.02     23.18 o 
   2  16   8       11.43       56.21     27.21 o 
  -7  17   8       33.21       20.83     17.37 o 
  -6  17   8      306.17      344.94     32.63 o 
  -5  17   8       30.96       29.70     38.95 o 
  -4  17   8       32.41       10.09     33.10 o 
  -3  17   8       30.95       31.76     24.27 o 
  -2  17   8      230.62      272.34     52.28 o 
  -1  17   8        2.81        0.13     22.99 o 
   0  17   8       98.13      156.34     33.03 o 
   1  17   8        1.97       -2.40     37.28 o 
  -7  18   8        5.65       -5.34     20.85 o 
  -6  18   8        3.75        5.56     20.86 o 
  -5  18   8       74.48      104.76     29.28 o 
  -4  18   8       12.72       30.13     35.05 o 
  -3  18   8        1.47        3.74     21.13 o 
  -2  18   8        0.04       52.18     36.12 o 
  -1  18   8       45.22        3.45     25.29 o 
   0  18   8        8.18       75.19     52.09 o 
   1  18   8      144.71      105.24     30.85 o 
  -7  19   8        0.06       -6.07     17.28 o 
  -6  19   8       23.18       22.21     24.42 o 
  -5  19   8       33.91       35.78     25.26 o 
  -4  19   8      183.18      208.20     33.51 o 
  -3  19   8      149.22      117.68     33.71 o 
  -2  19   8      125.45       89.79     39.93 o 
  -1  19   8      180.54      241.02     98.01 o 
   0  19   8        8.26       21.74     23.82 o 
   1  19   8       10.89       30.08     23.01 o 
  -6  20   8        9.93       43.96     25.68 o 
  -5  20   8        1.37       -4.76     23.21 o 
  -4  20   8       15.60       -3.94     25.63 o 
  -3  20   8        1.41       10.74     23.96 o 
  -2  20   8       12.03       19.50     43.87 o 
  -1  20   8        0.00       20.49     30.50 o 
   0  20   8       22.25       24.30     27.36 o 
   1  20   8        1.53       42.62     21.13 o 
  -6  21   8       50.19       48.42     32.96 o 
  -5  21   8       71.94       59.40     27.31 o 
  -4  21   8        0.98      -25.25     22.03 o 
  -3  21   8       71.29       83.30     28.50 o 
  -2  21   8       14.99       27.29     25.53 o 
  -1  21   8      181.11      265.65     53.85 o 
   0  21   8       15.66       30.74     27.83 o 
  -6  22   8        1.89      -11.14     23.26 o 
  -5  22   8        2.21        0.35     22.58 o 
  -4  22   8       24.90       22.04     23.54 o 
  -3  22   8        3.69       19.75     25.12 o 
  -2  22   8        9.26      -20.53     21.94 o 
  -1  22   8        5.34       35.28     33.61 o 
   0  22   8       14.46        1.87     38.12 o 
  -5  23   8       32.42      -14.09     21.27 o 
  -4  23   8       66.69       49.64     32.73 o 
  -3  23   8       91.05       94.21     30.61 o 
  -2  23   8       35.83       17.32     23.47 o 
  -1  23   8       62.04       96.20     37.70 o 
  -5  24   8       51.98       35.71     26.00 o 
  -4  24   8        0.27      -17.61     21.67 o 
  -3  24   8       73.69       72.61     29.19 o 
  -2  24   8        1.52      -14.25     23.69 o 
  -1  24   8        0.29       44.01     36.86 o 
  -4  25   8        2.37      -16.84     22.73 o 
  -3  25   8      170.32      238.74     37.44 o 
  -2  25   8        0.05      -30.62     20.41 o 
  -4   1   9       79.80       76.70     53.76 o 
  -3   1   9        1.58       10.83     33.85 o 
  -2   1   9       26.47        3.24     26.32 o 
  -1   1   9       35.40        1.33     23.27 o 
   0   1   9       21.78       16.23     23.76 o 
  -4   2   9       93.00      168.81     59.05 o 
  -3   2   9       29.90       49.97     45.22 o 
  -2   2   9      103.90      102.28     31.61 o 
  -1   2   9        0.04      -14.21     40.11 o 
   0   2   9        0.82       18.46     24.85 o 
  -5   3   9        0.18      -14.39     55.15 o 
  -4   3   9       92.19      109.66     55.80 o 
  -3   3   9        1.65       15.08     28.23 o 
  -2   3   9        6.47       31.12     26.81 o 
  -1   3   9        4.37       -8.29     24.44 o 
   0   3   9        0.27       -7.85     23.63 o 
  -6   4   9       43.59       39.37     32.78 o 
  -5   4   9        0.01       21.40     29.15 o 
  -4   4   9       78.75      158.13     64.07 o 
  -3   4   9       14.29       75.34     31.82 o 
  -2   4   9      147.75      175.99     35.70 o 
  -1   4   9        7.34        7.06     36.35 o 
   0   4   9       27.29       13.76     24.15 o 
  -6   5   9       11.61       42.99     31.01 o 
  -5   5   9       53.94       62.65     77.21 o 
  -4   5   9        0.90        9.75     56.18 o 
  -3   5   9        6.16       -3.90     49.03 o 
  -2   5   9       44.83       63.35     56.08 o 
  -1   5   9        1.28      -12.54     23.29 o 
   0   5   9       71.84       96.66     29.79 o 
  -6   6   9        0.90       12.91     29.90 o 
  -5   6   9        0.09        0.46     30.92 o 
  -4   6   9        0.50       41.13     60.63 o 
  -3   6   9       39.08       47.17     50.88 o 
  -2   6   9       23.33       11.70     27.50 o 
  -1   6   9        6.44       17.70     25.77 o 
   0   6   9        3.70       42.78     28.04 o 
  -6   7   9       14.71       18.20     35.10 o 
  -5   7   9       12.77      -24.98     30.27 o 
  -4   7   9        5.91      145.32     69.73 o 
  -3   7   9       34.26       76.42     53.95 o 
  -2   7   9       26.04        5.68     35.93 o 
  -1   7   9        0.75        2.80     25.39 o 
   0   7   9        7.33      -17.18     24.25 o 
  -6   8   9        0.24        2.97     31.38 o 
  -5   8   9       34.10        4.64     31.85 o 
  -4   8   9       93.51      125.79     61.84 o 
  -3   8   9       49.04       95.17     58.59 o 
  -2   8   9        5.43       15.23     45.87 o 
  -1   8   9       18.69      -10.79     24.44 o 
   0   8   9        1.18      -16.87     24.67 o 
  -6   9   9        7.99      -10.03     30.08 o 
  -5   9   9       26.45       38.81     35.84 o 
  -4   9   9       24.85       36.02     32.25 o 
  -3   9   9       30.66       -3.06     58.13 o 
  -2   9   9        2.04      -15.79     48.10 o 
  -1   9   9       32.14       28.10     29.20 o 
  -5  10   9       31.30       27.11     34.82 o 
  -4  10   9       36.72       18.76     33.33 o 
  -3  10   9       10.16      -26.37     54.13 o 
  -2  10   9        1.54       22.47     49.12 o 
  -1  10   9       34.45       17.16     26.23 o 
  -5  11   9        1.28      -28.69     28.60 o 
  -4  11   9       10.13       26.37     34.63 o 
  -3  11   9        0.05       35.36     36.77 o 
  -2  11   9       11.02       54.60     52.74 o 
  -1  11   9       13.63       25.83     27.59 o 
  -5  12   9       26.15       -5.76     32.59 o 
  -4  12   9       12.02       44.01     34.17 o 
  -3  12   9        3.10       -0.15     26.06 o 
  -2  12   9       91.96      135.10     61.00 o 
  -1  12   9       70.08      127.67     59.98 o 
  -5  13   9        1.78        8.73     31.57 o 
  -4  13   9        0.00       -0.65     27.95 o 
  -3  13   9        0.39      -35.89     26.31 o 
  -2  13   9      110.83      168.62     66.95 o 
  -4  14   9        3.79       15.88     33.89 o 
  -3  14   9        0.19      -25.12     29.76 o 
  -2  14   9       11.70       17.94     30.84 o 
  -3  15   9        6.61      -26.56     29.06 o 
                                                 
